# Supplementary material for: Exploring Binding Pockets in the Conformational States of the SARS-CoV-2 Spike Trimers for the Screening of Allosteric Inhibitors Using Molecular Simulations and Ensemble-Based Ligand Docking
Source: Int J Mol Sci. 2024 May 1;25(9):4955. doi: 10.3390/ijms25094955 (PMC11084335; doi:10.3390/ijms25094955)
Supplement: Supplementary file 1 [file ijms-25-04955-s001.zip]

Archive with 22 entries (20 files):
- FigureS1.tif
- FigureS2.tif
- SUPPLEMENTARY_MATERIALS_REVISED.pdf
- Supporting_Information_Tables/
- Supporting_Information_Tables/TableS1.csv
- Supporting_Information_Tables/TableS2.csv
- Supporting_Information_Tables/TableS3.csv
- Supporting_Information_Tables/TableS4.csv
- Suppporting_Information_scripts/
- Suppporting_Information_scripts/caspo_vina.sh
- Suppporting_Information_scripts/conf.txt
- Suppporting_Information_scripts/createoutputdir.sh
- Suppporting_Information_scripts/prepare_ligand4.py
- Suppporting_Information_scripts/prepare_receptor4.py
- Suppporting_Information_scripts/results_to_csv.sh
- Suppporting_Information_scripts/run_prepareligand4.sh
- Suppporting_Information_scripts/sbatch.txt
- Suppporting_Information_scripts/Supporting Information.docx
- Suppporting_Information_scripts/vina_iterate.sh
- Suppporting_Information_scripts/Vina_linux.pl
- Suppporting_Information_scripts/zinc.R
- Suppporting_Information_scripts/zinc_sitea.R
