# Supplementary material for: Exploring Binding Pockets in the Conformational States of the SARS-CoV-2 Spike Trimers for the Screening of Allosteric Inhibitors Using Molecular Simulations and Ensemble-Based Ligand Docking
Source: Int J Mol Sci. 2024 May 1;25(9):4955. doi: 10.3390/ijms25094955 (PMC11084335; doi:10.3390/ijms25094955)
Supplement: Supplementary file 1 [file ijms-25-04955-s001.zip › Supporting_Information_Tables/TableS1.csv]

name	rank	score	probability	residue_ids
pocket1	1	15.09	0.75	A_338, A_363, A_365, A_368, A_374, A_377, A_387, A_392, A_395, A_432, A_434, A_513, A_515
pocket2	2	14.4	0.732	C_338, C_358, C_363, C_365, C_368, C_369, C_377, C_387, C_392, C_395, C_432, C_434, C_513, C_515
pocket3	3	12.55	0.676	B_338, B_342, B_358, B_363, B_365, B_368, B_369, B_377, B_387, B_392, B_395, B_432, B_434, B_513, B_515
pocket4	4	10.77	0.615	A_541, A_546, A_548, A_549, A_568, A_570, A_572, A_573, A_574, A_587, A_588, A_589, C_1000, C_740, C_741, C_742, C_744, C_745, C_845, C_852, C_855, C_856, C_966, C_975, C_976, C_977, C_978
pocket5	5	9.65	0.561	B_1000, B_740, B_741, B_742, B_744, B_745, B_855, B_856, B_966, B_975, B_976, B_977, B_978, C_541, C_546, C_547, C_548, C_549, C_568, C_572, C_573, C_587, C_589
pocket6	6	9.31	0.544	A_1000, A_740, A_741, A_742, A_744, A_745, A_855, A_856, A_966, A_975, A_976, A_977, A_978, B_541, B_546, B_547, B_548, B_549, B_568, B_570, B_572, B_573, B_574, B_587, B_589
pocket7	7	7.01	0.398	A_1107, A_1108, A_712, A_713, C_884, C_885, C_886, C_887, C_896, C_901, C_904
