# Supplementary material for: Exploring Binding Pockets in the Conformational States of the SARS-CoV-2 Spike Trimers for the Screening of Allosteric Inhibitors Using Molecular Simulations and Ensemble-Based Ligand Docking
Source: Int J Mol Sci. 2024 May 1;25(9):4955. doi: 10.3390/ijms25094955 (PMC11084335; doi:10.3390/ijms25094955)
Supplement: Supplementary file 1 [file ijms-25-04955-s001.zip › Supporting_Information_Tables/TableS2.csv]

num	zincid	filename	mode	affinity	dist_rmsd	best_mode_rmsd
ZINC00039524	ZINC000000039524	ZINC00039524/[ZINC00039524]_[100]_log.log	1	-5.3	0.000	0.000
ZINC00039524	ZINC000000039524	ZINC00039524/[ZINC00039524]_[10]_log.log	1	-5.3	0.000	0.000
ZINC00039524	ZINC000000039524	ZINC00039524/[ZINC00039524]_[11]_log.log	1	-5.4	0.000	0.000
ZINC00039524	ZINC000000039524	ZINC00039524/[ZINC00039524]_[12]_log.log	1	-5.3	0.000	0.000
ZINC00039524	ZINC000000039524	ZINC00039524/[ZINC00039524]_[13]_log.log	1	-4.9	0.000	0.000
ZINC00039524	ZINC000000039524	ZINC00039524/[ZINC00039524]_[14]_log.log	1	-5.3	0.000	0.000
ZINC00039524	ZINC000000039524	ZINC00039524/[ZINC00039524]_[15]_log.log	1	-5.3	0.000	0.000
ZINC00039524	ZINC000000039524	ZINC00039524/[ZINC00039524]_[16]_log.log	1	-5.4	0.000	0.000
ZINC00039524	ZINC000000039524	ZINC00039524/[ZINC00039524]_[17]_log.log	1	-5.4	0.000	0.000
ZINC00039524	ZINC000000039524	ZINC00039524/[ZINC00039524]_[18]_log.log	1	-5.3	0.000	0.000
ZINC00039524	ZINC000000039524	ZINC00039524/[ZINC00039524]_[19]_log.log	1	-5.3	0.000	0.000
ZINC00039524	ZINC000000039524	ZINC00039524/[ZINC00039524]_[1]_log.log	1	-5.3	0.000	0.000
ZINC00039524	ZINC000000039524	ZINC00039524/[ZINC00039524]_[20]_log.log	1	-5.3	0.000	0.000
ZINC00039524	ZINC000000039524	ZINC00039524/[ZINC00039524]_[21]_log.log	1	-5.3	0.000	0.000
ZINC00039524	ZINC000000039524	ZINC00039524/[ZINC00039524]_[22]_log.log	1	-5.3	0.000	0.000
ZINC00039524	ZINC000000039524	ZINC00039524/[ZINC00039524]_[23]_log.log	1	-5.3	0.000	0.000
ZINC00039524	ZINC000000039524	ZINC00039524/[ZINC00039524]_[24]_log.log	1	-5.3	0.000	0.000
ZINC00039524	ZINC000000039524	ZINC00039524/[ZINC00039524]_[25]_log.log	1	-5.3	0.000	0.000
ZINC00039524	ZINC000000039524	ZINC00039524/[ZINC00039524]_[26]_log.log	1	-5.3	0.000	0.000
ZINC00039524	ZINC000000039524	ZINC00039524/[ZINC00039524]_[27]_log.log	1	-5.4	0.000	0.000
ZINC00039524	ZINC000000039524	ZINC00039524/[ZINC00039524]_[28]_log.log	1	-5.3	0.000	0.000
ZINC00039524	ZINC000000039524	ZINC00039524/[ZINC00039524]_[29]_log.log	1	-5.3	0.000	0.000
ZINC00039524	ZINC000000039524	ZINC00039524/[ZINC00039524]_[2]_log.log	1	-5.3	0.000	0.000
ZINC00039524	ZINC000000039524	ZINC00039524/[ZINC00039524]_[30]_log.log	1	-5.4	0.000	0.000
ZINC00039524	ZINC000000039524	ZINC00039524/[ZINC00039524]_[31]_log.log	1	-5.3	0.000	0.000
ZINC00039524	ZINC000000039524	ZINC00039524/[ZINC00039524]_[32]_log.log	1	-5.4	0.000	0.000
ZINC00039524	ZINC000000039524	ZINC00039524/[ZINC00039524]_[33]_log.log	1	-5.4	0.000	0.000
ZINC00039524	ZINC000000039524	ZINC00039524/[ZINC00039524]_[34]_log.log	1	-5.4	0.000	0.000
ZINC00039524	ZINC000000039524	ZINC00039524/[ZINC00039524]_[35]_log.log	1	-5.3	0.000	0.000
ZINC00039524	ZINC000000039524	ZINC00039524/[ZINC00039524]_[36]_log.log	1	-5.3	0.000	0.000
ZINC00039524	ZINC000000039524	ZINC00039524/[ZINC00039524]_[37]_log.log	1	-5.4	0.000	0.000
ZINC00039524	ZINC000000039524	ZINC00039524/[ZINC00039524]_[38]_log.log	1	-5.3	0.000	0.000
ZINC00039524	ZINC000000039524	ZINC00039524/[ZINC00039524]_[39]_log.log	1	-5.3	0.000	0.000
ZINC00039524	ZINC000000039524	ZINC00039524/[ZINC00039524]_[3]_log.log	1	-5.4	0.000	0.000
ZINC00039524	ZINC000000039524	ZINC00039524/[ZINC00039524]_[40]_log.log	1	-5.3	0.000	0.000
ZINC00039524	ZINC000000039524	ZINC00039524/[ZINC00039524]_[41]_log.log	1	-5.4	0.000	0.000
ZINC00039524	ZINC000000039524	ZINC00039524/[ZINC00039524]_[42]_log.log	1	-5.3	0.000	0.000
ZINC00039524	ZINC000000039524	ZINC00039524/[ZINC00039524]_[43]_log.log	1	-5.3	0.000	0.000
ZINC00039524	ZINC000000039524	ZINC00039524/[ZINC00039524]_[44]_log.log	1	-5.4	0.000	0.000
ZINC00039524	ZINC000000039524	ZINC00039524/[ZINC00039524]_[45]_log.log	1	-5.3	0.000	0.000
ZINC00039524	ZINC000000039524	ZINC00039524/[ZINC00039524]_[46]_log.log	1	-5.3	0.000	0.000
ZINC00039524	ZINC000000039524	ZINC00039524/[ZINC00039524]_[47]_log.log	1	-5.3	0.000	0.000
ZINC00039524	ZINC000000039524	ZINC00039524/[ZINC00039524]_[48]_log.log	1	-5.4	0.000	0.000
ZINC00039524	ZINC000000039524	ZINC00039524/[ZINC00039524]_[49]_log.log	1	-5.4	0.000	0.000
ZINC00039524	ZINC000000039524	ZINC00039524/[ZINC00039524]_[4]_log.log	1	-5.3	0.000	0.000
ZINC00039524	ZINC000000039524	ZINC00039524/[ZINC00039524]_[50]_log.log	1	-5.3	0.000	0.000
ZINC00039524	ZINC000000039524	ZINC00039524/[ZINC00039524]_[51]_log.log	1	-5.3	0.000	0.000
ZINC00039524	ZINC000000039524	ZINC00039524/[ZINC00039524]_[52]_log.log	1	-5.3	0.000	0.000
ZINC00039524	ZINC000000039524	ZINC00039524/[ZINC00039524]_[53]_log.log	1	-5.4	0.000	0.000
ZINC00039524	ZINC000000039524	ZINC00039524/[ZINC00039524]_[54]_log.log	1	-5.3	0.000	0.000
ZINC00039524	ZINC000000039524	ZINC00039524/[ZINC00039524]_[55]_log.log	1	-5.3	0.000	0.000
ZINC00039524	ZINC000000039524	ZINC00039524/[ZINC00039524]_[56]_log.log	1	-5.4	0.000	0.000
ZINC00039524	ZINC000000039524	ZINC00039524/[ZINC00039524]_[57]_log.log	1	-5.3	0.000	0.000
ZINC00039524	ZINC000000039524	ZINC00039524/[ZINC00039524]_[58]_log.log	1	-5.3	0.000	0.000
ZINC00039524	ZINC000000039524	ZINC00039524/[ZINC00039524]_[59]_log.log	1	-5.3	0.000	0.000
ZINC00039524	ZINC000000039524	ZINC00039524/[ZINC00039524]_[5]_log.log	1	-5.3	0.000	0.000
ZINC00039524	ZINC000000039524	ZINC00039524/[ZINC00039524]_[60]_log.log	1	-5.4	0.000	0.000
ZINC00039524	ZINC000000039524	ZINC00039524/[ZINC00039524]_[61]_log.log	1	-5.3	0.000	0.000
ZINC00039524	ZINC000000039524	ZINC00039524/[ZINC00039524]_[62]_log.log	1	-5.4	0.000	0.000
ZINC00039524	ZINC000000039524	ZINC00039524/[ZINC00039524]_[63]_log.log	1	-5.4	0.000	0.000
ZINC00039524	ZINC000000039524	ZINC00039524/[ZINC00039524]_[64]_log.log	1	-5.3	0.000	0.000
ZINC00039524	ZINC000000039524	ZINC00039524/[ZINC00039524]_[65]_log.log	1	-5.3	0.000	0.000
ZINC00039524	ZINC000000039524	ZINC00039524/[ZINC00039524]_[66]_log.log	1	-5.4	0.000	0.000
ZINC00039524	ZINC000000039524	ZINC00039524/[ZINC00039524]_[67]_log.log	1	-5.3	0.000	0.000
ZINC00039524	ZINC000000039524	ZINC00039524/[ZINC00039524]_[68]_log.log	1	-4.8	0.000	0.000
ZINC00039524	ZINC000000039524	ZINC00039524/[ZINC00039524]_[69]_log.log	1	-5.3	0.000	0.000
ZINC00039524	ZINC000000039524	ZINC00039524/[ZINC00039524]_[6]_log.log	1	-5.4	0.000	0.000
ZINC00039524	ZINC000000039524	ZINC00039524/[ZINC00039524]_[70]_log.log	1	-5.3	0.000	0.000
ZINC00039524	ZINC000000039524	ZINC00039524/[ZINC00039524]_[71]_log.log	1	-5.3	0.000	0.000
ZINC00039524	ZINC000000039524	ZINC00039524/[ZINC00039524]_[72]_log.log	1	-5.3	0.000	0.000
ZINC00039524	ZINC000000039524	ZINC00039524/[ZINC00039524]_[73]_log.log	1	-5.4	0.000	0.000
ZINC00039524	ZINC000000039524	ZINC00039524/[ZINC00039524]_[74]_log.log	1	-5.3	0.000	0.000
ZINC00039524	ZINC000000039524	ZINC00039524/[ZINC00039524]_[75]_log.log	1	-5.4	0.000	0.000
ZINC00039524	ZINC000000039524	ZINC00039524/[ZINC00039524]_[76]_log.log	1	-5.3	0.000	0.000
ZINC00039524	ZINC000000039524	ZINC00039524/[ZINC00039524]_[77]_log.log	1	-4.9	0.000	0.000
ZINC00039524	ZINC000000039524	ZINC00039524/[ZINC00039524]_[78]_log.log	1	-5.4	0.000	0.000
ZINC00039524	ZINC000000039524	ZINC00039524/[ZINC00039524]_[79]_log.log	1	-4.9	0.000	0.000
ZINC00039524	ZINC000000039524	ZINC00039524/[ZINC00039524]_[7]_log.log	1	-5.4	0.000	0.000
ZINC00039524	ZINC000000039524	ZINC00039524/[ZINC00039524]_[80]_log.log	1	-5.3	0.000	0.000
ZINC00039524	ZINC000000039524	ZINC00039524/[ZINC00039524]_[81]_log.log	1	-5.3	0.000	0.000
ZINC00039524	ZINC000000039524	ZINC00039524/[ZINC00039524]_[82]_log.log	1	-5.4	0.000	0.000
ZINC00039524	ZINC000000039524	ZINC00039524/[ZINC00039524]_[83]_log.log	1	-5.3	0.000	0.000
ZINC00039524	ZINC000000039524	ZINC00039524/[ZINC00039524]_[84]_log.log	1	-5.4	0.000	0.000
ZINC00039524	ZINC000000039524	ZINC00039524/[ZINC00039524]_[85]_log.log	1	-5.4	0.000	0.000
ZINC00039524	ZINC000000039524	ZINC00039524/[ZINC00039524]_[86]_log.log	1	-5.4	0.000	0.000
ZINC00039524	ZINC000000039524	ZINC00039524/[ZINC00039524]_[87]_log.log	1	-5.3	0.000	0.000
ZINC00039524	ZINC000000039524	ZINC00039524/[ZINC00039524]_[88]_log.log	1	-4.9	0.000	0.000
ZINC00039524	ZINC000000039524	ZINC00039524/[ZINC00039524]_[89]_log.log	1	-5.3	0.000	0.000
ZINC00039524	ZINC000000039524	ZINC00039524/[ZINC00039524]_[8]_log.log	1	-5.4	0.000	0.000
ZINC00039524	ZINC000000039524	ZINC00039524/[ZINC00039524]_[90]_log.log	1	-5.4	0.000	0.000
ZINC00039524	ZINC000000039524	ZINC00039524/[ZINC00039524]_[91]_log.log	1	-5.4	0.000	0.000
ZINC00039524	ZINC000000039524	ZINC00039524/[ZINC00039524]_[92]_log.log	1	-5.4	0.000	0.000
ZINC00039524	ZINC000000039524	ZINC00039524/[ZINC00039524]_[93]_log.log	1	-5.3	0.000	0.000
ZINC00039524	ZINC000000039524	ZINC00039524/[ZINC00039524]_[94]_log.log	1	-5.4	0.000	0.000
ZINC00039524	ZINC000000039524	ZINC00039524/[ZINC00039524]_[95]_log.log	1	-5.3	0.000	0.000
ZINC00039524	ZINC000000039524	ZINC00039524/[ZINC00039524]_[96]_log.log	1	-5.3	0.000	0.000
ZINC00039524	ZINC000000039524	ZINC00039524/[ZINC00039524]_[97]_log.log	1	-5.3	0.000	0.000
ZINC00039524	ZINC000000039524	ZINC00039524/[ZINC00039524]_[98]_log.log	1	-5.4	0.000	0.000
ZINC00039524	ZINC000000039524	ZINC00039524/[ZINC00039524]_[99]_log.log	1	-5.4	0.000	0.000
ZINC00039524	ZINC000000039524	ZINC00039524/[ZINC00039524]_[9]_log.log	1	-5.4	0.000	0.000
ZINC00065873	ZINC000000065873	ZINC00065873/[ZINC00065873]_[100]_log.log	1	-6.7	0.000	0.000
ZINC00065873	ZINC000000065873	ZINC00065873/[ZINC00065873]_[10]_log.log	1	-6.7	0.000	0.000
ZINC00065873	ZINC000000065873	ZINC00065873/[ZINC00065873]_[11]_log.log	1	-6.7	0.000	0.000
ZINC00065873	ZINC000000065873	ZINC00065873/[ZINC00065873]_[12]_log.log	1	-6.7	0.000	0.000
ZINC00065873	ZINC000000065873	ZINC00065873/[ZINC00065873]_[13]_log.log	1	-6.6	0.000	0.000
ZINC00065873	ZINC000000065873	ZINC00065873/[ZINC00065873]_[14]_log.log	1	-6.7	0.000	0.000
ZINC00065873	ZINC000000065873	ZINC00065873/[ZINC00065873]_[15]_log.log	1	-6.7	0.000	0.000
ZINC00065873	ZINC000000065873	ZINC00065873/[ZINC00065873]_[16]_log.log	1	-6.6	0.000	0.000
ZINC00065873	ZINC000000065873	ZINC00065873/[ZINC00065873]_[17]_log.log	1	-6.7	0.000	0.000
ZINC00065873	ZINC000000065873	ZINC00065873/[ZINC00065873]_[18]_log.log	1	-6.7	0.000	0.000
ZINC00065873	ZINC000000065873	ZINC00065873/[ZINC00065873]_[19]_log.log	1	-6.7	0.000	0.000
ZINC00065873	ZINC000000065873	ZINC00065873/[ZINC00065873]_[1]_log.log	1	-6.7	0.000	0.000
ZINC00065873	ZINC000000065873	ZINC00065873/[ZINC00065873]_[20]_log.log	1	-6.7	0.000	0.000
ZINC00065873	ZINC000000065873	ZINC00065873/[ZINC00065873]_[21]_log.log	1	-6.7	0.000	0.000
ZINC00065873	ZINC000000065873	ZINC00065873/[ZINC00065873]_[22]_log.log	1	-6.7	0.000	0.000
ZINC00065873	ZINC000000065873	ZINC00065873/[ZINC00065873]_[23]_log.log	1	-6.7	0.000	0.000
ZINC00065873	ZINC000000065873	ZINC00065873/[ZINC00065873]_[24]_log.log	1	-6.7	0.000	0.000
ZINC00065873	ZINC000000065873	ZINC00065873/[ZINC00065873]_[25]_log.log	1	-6.7	0.000	0.000
ZINC00065873	ZINC000000065873	ZINC00065873/[ZINC00065873]_[26]_log.log	1	-6.7	0.000	0.000
ZINC00065873	ZINC000000065873	ZINC00065873/[ZINC00065873]_[27]_log.log	1	-6.7	0.000	0.000
ZINC00065873	ZINC000000065873	ZINC00065873/[ZINC00065873]_[28]_log.log	1	-6.7	0.000	0.000
ZINC00065873	ZINC000000065873	ZINC00065873/[ZINC00065873]_[29]_log.log	1	-6.7	0.000	0.000
ZINC00065873	ZINC000000065873	ZINC00065873/[ZINC00065873]_[2]_log.log	1	-6.7	0.000	0.000
ZINC00065873	ZINC000000065873	ZINC00065873/[ZINC00065873]_[30]_log.log	1	-6.7	0.000	0.000
ZINC00065873	ZINC000000065873	ZINC00065873/[ZINC00065873]_[31]_log.log	1	-6.7	0.000	0.000
ZINC00065873	ZINC000000065873	ZINC00065873/[ZINC00065873]_[32]_log.log	1	-6.7	0.000	0.000
ZINC00065873	ZINC000000065873	ZINC00065873/[ZINC00065873]_[33]_log.log	1	-6.7	0.000	0.000
ZINC00065873	ZINC000000065873	ZINC00065873/[ZINC00065873]_[34]_log.log	1	-6.7	0.000	0.000
ZINC00065873	ZINC000000065873	ZINC00065873/[ZINC00065873]_[35]_log.log	1	-6.7	0.000	0.000
ZINC00065873	ZINC000000065873	ZINC00065873/[ZINC00065873]_[36]_log.log	1	-6.7	0.000	0.000
ZINC00065873	ZINC000000065873	ZINC00065873/[ZINC00065873]_[37]_log.log	1	-6.7	0.000	0.000
ZINC00065873	ZINC000000065873	ZINC00065873/[ZINC00065873]_[38]_log.log	1	-6.7	0.000	0.000
ZINC00065873	ZINC000000065873	ZINC00065873/[ZINC00065873]_[39]_log.log	1	-6.7	0.000	0.000
ZINC00065873	ZINC000000065873	ZINC00065873/[ZINC00065873]_[3]_log.log	1	-6.7	0.000	0.000
ZINC00065873	ZINC000000065873	ZINC00065873/[ZINC00065873]_[40]_log.log	1	-6.7	0.000	0.000
ZINC00065873	ZINC000000065873	ZINC00065873/[ZINC00065873]_[41]_log.log	1	-6.7	0.000	0.000
ZINC00065873	ZINC000000065873	ZINC00065873/[ZINC00065873]_[42]_log.log	1	-6.7	0.000	0.000
ZINC00065873	ZINC000000065873	ZINC00065873/[ZINC00065873]_[43]_log.log	1	-6.7	0.000	0.000
ZINC00065873	ZINC000000065873	ZINC00065873/[ZINC00065873]_[44]_log.log	1	-6.7	0.000	0.000
ZINC00065873	ZINC000000065873	ZINC00065873/[ZINC00065873]_[45]_log.log	1	-6.7	0.000	0.000
ZINC00065873	ZINC000000065873	ZINC00065873/[ZINC00065873]_[46]_log.log	1	-6.7	0.000	0.000
ZINC00065873	ZINC000000065873	ZINC00065873/[ZINC00065873]_[47]_log.log	1	-6.6	0.000	0.000
ZINC00065873	ZINC000000065873	ZINC00065873/[ZINC00065873]_[48]_log.log	1	-6.7	0.000	0.000
ZINC00065873	ZINC000000065873	ZINC00065873/[ZINC00065873]_[49]_log.log	1	-6.7	0.000	0.000
ZINC00065873	ZINC000000065873	ZINC00065873/[ZINC00065873]_[4]_log.log	1	-6.7	0.000	0.000
ZINC00065873	ZINC000000065873	ZINC00065873/[ZINC00065873]_[50]_log.log	1	-6.7	0.000	0.000
ZINC00065873	ZINC000000065873	ZINC00065873/[ZINC00065873]_[51]_log.log	1	-6.7	0.000	0.000
ZINC00065873	ZINC000000065873	ZINC00065873/[ZINC00065873]_[52]_log.log	1	-6.7	0.000	0.000
ZINC00065873	ZINC000000065873	ZINC00065873/[ZINC00065873]_[53]_log.log	1	-6.7	0.000	0.000
ZINC00065873	ZINC000000065873	ZINC00065873/[ZINC00065873]_[54]_log.log	1	-6.7	0.000	0.000
ZINC00065873	ZINC000000065873	ZINC00065873/[ZINC00065873]_[55]_log.log	1	-6.7	0.000	0.000
ZINC00065873	ZINC000000065873	ZINC00065873/[ZINC00065873]_[56]_log.log	1	-6.7	0.000	0.000
ZINC00065873	ZINC000000065873	ZINC00065873/[ZINC00065873]_[57]_log.log	1	-6.7	0.000	0.000
ZINC00065873	ZINC000000065873	ZINC00065873/[ZINC00065873]_[58]_log.log	1	-6.7	0.000	0.000
ZINC00065873	ZINC000000065873	ZINC00065873/[ZINC00065873]_[59]_log.log	1	-6.7	0.000	0.000
ZINC00065873	ZINC000000065873	ZINC00065873/[ZINC00065873]_[5]_log.log	1	-6.7	0.000	0.000
ZINC00065873	ZINC000000065873	ZINC00065873/[ZINC00065873]_[60]_log.log	1	-6.7	0.000	0.000
ZINC00065873	ZINC000000065873	ZINC00065873/[ZINC00065873]_[61]_log.log	1	-6.7	0.000	0.000
ZINC00065873	ZINC000000065873	ZINC00065873/[ZINC00065873]_[62]_log.log	1	-6.7	0.000	0.000
ZINC00065873	ZINC000000065873	ZINC00065873/[ZINC00065873]_[63]_log.log	1	-6.6	0.000	0.000
ZINC00065873	ZINC000000065873	ZINC00065873/[ZINC00065873]_[64]_log.log	1	-6.7	0.000	0.000
ZINC00065873	ZINC000000065873	ZINC00065873/[ZINC00065873]_[65]_log.log	1	-6.7	0.000	0.000
ZINC00065873	ZINC000000065873	ZINC00065873/[ZINC00065873]_[66]_log.log	1	-6.7	0.000	0.000
ZINC00065873	ZINC000000065873	ZINC00065873/[ZINC00065873]_[67]_log.log	1	-6.7	0.000	0.000
ZINC00065873	ZINC000000065873	ZINC00065873/[ZINC00065873]_[68]_log.log	1	-6.6	0.000	0.000
ZINC00065873	ZINC000000065873	ZINC00065873/[ZINC00065873]_[69]_log.log	1	-6.7	0.000	0.000
ZINC00065873	ZINC000000065873	ZINC00065873/[ZINC00065873]_[6]_log.log	1	-6.7	0.000	0.000
ZINC00065873	ZINC000000065873	ZINC00065873/[ZINC00065873]_[70]_log.log	1	-6.7	0.000	0.000
ZINC00065873	ZINC000000065873	ZINC00065873/[ZINC00065873]_[71]_log.log	1	-6.7	0.000	0.000
ZINC00065873	ZINC000000065873	ZINC00065873/[ZINC00065873]_[72]_log.log	1	-6.6	0.000	0.000
ZINC00065873	ZINC000000065873	ZINC00065873/[ZINC00065873]_[73]_log.log	1	-6.7	0.000	0.000
ZINC00065873	ZINC000000065873	ZINC00065873/[ZINC00065873]_[74]_log.log	1	-6.7	0.000	0.000
ZINC00065873	ZINC000000065873	ZINC00065873/[ZINC00065873]_[75]_log.log	1	-6.7	0.000	0.000
ZINC00065873	ZINC000000065873	ZINC00065873/[ZINC00065873]_[76]_log.log	1	-6.7	0.000	0.000
ZINC00065873	ZINC000000065873	ZINC00065873/[ZINC00065873]_[77]_log.log	1	-6.7	0.000	0.000
ZINC00065873	ZINC000000065873	ZINC00065873/[ZINC00065873]_[78]_log.log	1	-6.6	0.000	0.000
ZINC00065873	ZINC000000065873	ZINC00065873/[ZINC00065873]_[79]_log.log	1	-6.7	0.000	0.000
ZINC00065873	ZINC000000065873	ZINC00065873/[ZINC00065873]_[7]_log.log	1	-6.7	0.000	0.000
ZINC00065873	ZINC000000065873	ZINC00065873/[ZINC00065873]_[80]_log.log	1	-6.7	0.000	0.000
ZINC00065873	ZINC000000065873	ZINC00065873/[ZINC00065873]_[81]_log.log	1	-6.7	0.000	0.000
ZINC00065873	ZINC000000065873	ZINC00065873/[ZINC00065873]_[82]_log.log	1	-6.7	0.000	0.000
ZINC00065873	ZINC000000065873	ZINC00065873/[ZINC00065873]_[83]_log.log	1	-6.7	0.000	0.000
ZINC00065873	ZINC000000065873	ZINC00065873/[ZINC00065873]_[84]_log.log	1	-6.7	0.000	0.000
ZINC00065873	ZINC000000065873	ZINC00065873/[ZINC00065873]_[85]_log.log	1	-6.7	0.000	0.000
ZINC00065873	ZINC000000065873	ZINC00065873/[ZINC00065873]_[86]_log.log	1	-6.7	0.000	0.000
ZINC00065873	ZINC000000065873	ZINC00065873/[ZINC00065873]_[87]_log.log	1	-6.7	0.000	0.000
ZINC00065873	ZINC000000065873	ZINC00065873/[ZINC00065873]_[88]_log.log	1	-6.7	0.000	0.000
ZINC00065873	ZINC000000065873	ZINC00065873/[ZINC00065873]_[89]_log.log	1	-6.7	0.000	0.000
ZINC00065873	ZINC000000065873	ZINC00065873/[ZINC00065873]_[8]_log.log	1	-6.7	0.000	0.000
ZINC00065873	ZINC000000065873	ZINC00065873/[ZINC00065873]_[90]_log.log	1	-6.7	0.000	0.000
ZINC00065873	ZINC000000065873	ZINC00065873/[ZINC00065873]_[91]_log.log	1	-6.7	0.000	0.000
ZINC00065873	ZINC000000065873	ZINC00065873/[ZINC00065873]_[92]_log.log	1	-6.7	0.000	0.000
ZINC00065873	ZINC000000065873	ZINC00065873/[ZINC00065873]_[93]_log.log	1	-6.7	0.000	0.000
ZINC00065873	ZINC000000065873	ZINC00065873/[ZINC00065873]_[94]_log.log	1	-6.7	0.000	0.000
ZINC00065873	ZINC000000065873	ZINC00065873/[ZINC00065873]_[95]_log.log	1	-6.7	0.000	0.000
ZINC00065873	ZINC000000065873	ZINC00065873/[ZINC00065873]_[96]_log.log	1	-6.7	0.000	0.000
ZINC00065873	ZINC000000065873	ZINC00065873/[ZINC00065873]_[97]_log.log	1	-6.7	0.000	0.000
ZINC00065873	ZINC000000065873	ZINC00065873/[ZINC00065873]_[98]_log.log	1	-6.7	0.000	0.000
ZINC00065873	ZINC000000065873	ZINC00065873/[ZINC00065873]_[99]_log.log	1	-6.7	0.000	0.000
ZINC00065873	ZINC000000065873	ZINC00065873/[ZINC00065873]_[9]_log.log	1	-6.7	0.000	0.000
ZINC00069939	ZINC000000069939	ZINC00069939/[ZINC00069939]_[100]_log.log	1	-5.7	0.000	0.000
ZINC00069939	ZINC000000069939	ZINC00069939/[ZINC00069939]_[10]_log.log	1	-5.6	0.000	0.000
ZINC00069939	ZINC000000069939	ZINC00069939/[ZINC00069939]_[11]_log.log	1	-5.6	0.000	0.000
ZINC00069939	ZINC000000069939	ZINC00069939/[ZINC00069939]_[12]_log.log	1	-5.7	0.000	0.000
ZINC00069939	ZINC000000069939	ZINC00069939/[ZINC00069939]_[13]_log.log	1	-5.7	0.000	0.000
ZINC00069939	ZINC000000069939	ZINC00069939/[ZINC00069939]_[14]_log.log	1	-5.5	0.000	0.000
ZINC00069939	ZINC000000069939	ZINC00069939/[ZINC00069939]_[15]_log.log	1	-5.5	0.000	0.000
ZINC00069939	ZINC000000069939	ZINC00069939/[ZINC00069939]_[16]_log.log	1	-5.5	0.000	0.000
ZINC00069939	ZINC000000069939	ZINC00069939/[ZINC00069939]_[17]_log.log	1	-5.7	0.000	0.000
ZINC00069939	ZINC000000069939	ZINC00069939/[ZINC00069939]_[18]_log.log	1	-5.6	0.000	0.000
ZINC00069939	ZINC000000069939	ZINC00069939/[ZINC00069939]_[19]_log.log	1	-5.7	0.000	0.000
ZINC00069939	ZINC000000069939	ZINC00069939/[ZINC00069939]_[1]_log.log	1	-5.7	0.000	0.000
ZINC00069939	ZINC000000069939	ZINC00069939/[ZINC00069939]_[20]_log.log	1	-5.7	0.000	0.000
ZINC00069939	ZINC000000069939	ZINC00069939/[ZINC00069939]_[21]_log.log	1	-5.6	0.000	0.000
ZINC00069939	ZINC000000069939	ZINC00069939/[ZINC00069939]_[22]_log.log	1	-5.7	0.000	0.000
ZINC00069939	ZINC000000069939	ZINC00069939/[ZINC00069939]_[23]_log.log	1	-5.7	0.000	0.000
ZINC00069939	ZINC000000069939	ZINC00069939/[ZINC00069939]_[24]_log.log	1	-5.6	0.000	0.000
ZINC00069939	ZINC000000069939	ZINC00069939/[ZINC00069939]_[25]_log.log	1	-5.7	0.000	0.000
ZINC00069939	ZINC000000069939	ZINC00069939/[ZINC00069939]_[26]_log.log	1	-5.5	0.000	0.000
ZINC00069939	ZINC000000069939	ZINC00069939/[ZINC00069939]_[27]_log.log	1	-5.7	0.000	0.000
ZINC00069939	ZINC000000069939	ZINC00069939/[ZINC00069939]_[28]_log.log	1	-5.7	0.000	0.000
ZINC00069939	ZINC000000069939	ZINC00069939/[ZINC00069939]_[29]_log.log	1	-5.6	0.000	0.000
ZINC00069939	ZINC000000069939	ZINC00069939/[ZINC00069939]_[2]_log.log	1	-5.7	0.000	0.000
ZINC00069939	ZINC000000069939	ZINC00069939/[ZINC00069939]_[30]_log.log	1	-5.7	0.000	0.000
ZINC00069939	ZINC000000069939	ZINC00069939/[ZINC00069939]_[31]_log.log	1	-5.7	0.000	0.000
ZINC00069939	ZINC000000069939	ZINC00069939/[ZINC00069939]_[32]_log.log	1	-5.7	0.000	0.000
ZINC00069939	ZINC000000069939	ZINC00069939/[ZINC00069939]_[33]_log.log	1	-5.7	0.000	0.000
ZINC00069939	ZINC000000069939	ZINC00069939/[ZINC00069939]_[34]_log.log	1	-5.7	0.000	0.000
ZINC00069939	ZINC000000069939	ZINC00069939/[ZINC00069939]_[35]_log.log	1	-5.7	0.000	0.000
ZINC00069939	ZINC000000069939	ZINC00069939/[ZINC00069939]_[36]_log.log	1	-5.7	0.000	0.000
ZINC00069939	ZINC000000069939	ZINC00069939/[ZINC00069939]_[37]_log.log	1	-5.7	0.000	0.000
ZINC00069939	ZINC000000069939	ZINC00069939/[ZINC00069939]_[38]_log.log	1	-5.7	0.000	0.000
ZINC00069939	ZINC000000069939	ZINC00069939/[ZINC00069939]_[39]_log.log	1	-5.7	0.000	0.000
ZINC00069939	ZINC000000069939	ZINC00069939/[ZINC00069939]_[3]_log.log	1	-5.6	0.000	0.000
ZINC00069939	ZINC000000069939	ZINC00069939/[ZINC00069939]_[40]_log.log	1	-5.7	0.000	0.000
ZINC00069939	ZINC000000069939	ZINC00069939/[ZINC00069939]_[41]_log.log	1	-5.7	0.000	0.000
ZINC00069939	ZINC000000069939	ZINC00069939/[ZINC00069939]_[42]_log.log	1	-5.7	0.000	0.000
ZINC00069939	ZINC000000069939	ZINC00069939/[ZINC00069939]_[43]_log.log	1	-5.5	0.000	0.000
ZINC00069939	ZINC000000069939	ZINC00069939/[ZINC00069939]_[44]_log.log	1	-5.3	0.000	0.000
ZINC00069939	ZINC000000069939	ZINC00069939/[ZINC00069939]_[45]_log.log	1	-5.7	0.000	0.000
ZINC00069939	ZINC000000069939	ZINC00069939/[ZINC00069939]_[46]_log.log	1	-5.7	0.000	0.000
ZINC00069939	ZINC000000069939	ZINC00069939/[ZINC00069939]_[47]_log.log	1	-5.7	0.000	0.000
ZINC00069939	ZINC000000069939	ZINC00069939/[ZINC00069939]_[48]_log.log	1	-5.7	0.000	0.000
ZINC00069939	ZINC000000069939	ZINC00069939/[ZINC00069939]_[49]_log.log	1	-5.5	0.000	0.000
ZINC00069939	ZINC000000069939	ZINC00069939/[ZINC00069939]_[4]_log.log	1	-5.7	0.000	0.000
ZINC00069939	ZINC000000069939	ZINC00069939/[ZINC00069939]_[50]_log.log	1	-5.6	0.000	0.000
ZINC00069939	ZINC000000069939	ZINC00069939/[ZINC00069939]_[51]_log.log	1	-5.7	0.000	0.000
ZINC00069939	ZINC000000069939	ZINC00069939/[ZINC00069939]_[52]_log.log	1	-5.7	0.000	0.000
ZINC00069939	ZINC000000069939	ZINC00069939/[ZINC00069939]_[53]_log.log	1	-5.7	0.000	0.000
ZINC00069939	ZINC000000069939	ZINC00069939/[ZINC00069939]_[54]_log.log	1	-5.7	0.000	0.000
ZINC00069939	ZINC000000069939	ZINC00069939/[ZINC00069939]_[55]_log.log	1	-5.7	0.000	0.000
ZINC00069939	ZINC000000069939	ZINC00069939/[ZINC00069939]_[56]_log.log	1	-5.7	0.000	0.000
ZINC00069939	ZINC000000069939	ZINC00069939/[ZINC00069939]_[57]_log.log	1	-5.7	0.000	0.000
ZINC00069939	ZINC000000069939	ZINC00069939/[ZINC00069939]_[58]_log.log	1	-5.5	0.000	0.000
ZINC00069939	ZINC000000069939	ZINC00069939/[ZINC00069939]_[59]_log.log	1	-5.7	0.000	0.000
ZINC00069939	ZINC000000069939	ZINC00069939/[ZINC00069939]_[5]_log.log	1	-5.7	0.000	0.000
ZINC00069939	ZINC000000069939	ZINC00069939/[ZINC00069939]_[60]_log.log	1	-5.6	0.000	0.000
ZINC00069939	ZINC000000069939	ZINC00069939/[ZINC00069939]_[61]_log.log	1	-5.6	0.000	0.000
ZINC00069939	ZINC000000069939	ZINC00069939/[ZINC00069939]_[62]_log.log	1	-5.6	0.000	0.000
ZINC00069939	ZINC000000069939	ZINC00069939/[ZINC00069939]_[63]_log.log	1	-5.7	0.000	0.000
ZINC00069939	ZINC000000069939	ZINC00069939/[ZINC00069939]_[64]_log.log	1	-5.7	0.000	0.000
ZINC00069939	ZINC000000069939	ZINC00069939/[ZINC00069939]_[65]_log.log	1	-5.7	0.000	0.000
ZINC00069939	ZINC000000069939	ZINC00069939/[ZINC00069939]_[66]_log.log	1	-5.7	0.000	0.000
ZINC00069939	ZINC000000069939	ZINC00069939/[ZINC00069939]_[67]_log.log	1	-5.7	0.000	0.000
ZINC00069939	ZINC000000069939	ZINC00069939/[ZINC00069939]_[68]_log.log	1	-5.7	0.000	0.000
ZINC00069939	ZINC000000069939	ZINC00069939/[ZINC00069939]_[69]_log.log	1	-5.7	0.000	0.000
ZINC00069939	ZINC000000069939	ZINC00069939/[ZINC00069939]_[6]_log.log	1	-5.7	0.000	0.000
ZINC00069939	ZINC000000069939	ZINC00069939/[ZINC00069939]_[70]_log.log	1	-5.7	0.000	0.000
ZINC00069939	ZINC000000069939	ZINC00069939/[ZINC00069939]_[71]_log.log	1	-5.6	0.000	0.000
ZINC00069939	ZINC000000069939	ZINC00069939/[ZINC00069939]_[72]_log.log	1	-5.7	0.000	0.000
ZINC00069939	ZINC000000069939	ZINC00069939/[ZINC00069939]_[73]_log.log	1	-5.7	0.000	0.000
ZINC00069939	ZINC000000069939	ZINC00069939/[ZINC00069939]_[74]_log.log	1	-5.7	0.000	0.000
ZINC00069939	ZINC000000069939	ZINC00069939/[ZINC00069939]_[75]_log.log	1	-5.7	0.000	0.000
ZINC00069939	ZINC000000069939	ZINC00069939/[ZINC00069939]_[76]_log.log	1	-5.7	0.000	0.000
ZINC00069939	ZINC000000069939	ZINC00069939/[ZINC00069939]_[77]_log.log	1	-5.7	0.000	0.000
ZINC00069939	ZINC000000069939	ZINC00069939/[ZINC00069939]_[78]_log.log	1	-5.7	0.000	0.000
ZINC00069939	ZINC000000069939	ZINC00069939/[ZINC00069939]_[79]_log.log	1	-5.7	0.000	0.000
ZINC00069939	ZINC000000069939	ZINC00069939/[ZINC00069939]_[7]_log.log	1	-5.6	0.000	0.000
ZINC00069939	ZINC000000069939	ZINC00069939/[ZINC00069939]_[80]_log.log	1	-5.5	0.000	0.000
ZINC00069939	ZINC000000069939	ZINC00069939/[ZINC00069939]_[81]_log.log	1	-5.7	0.000	0.000
ZINC00069939	ZINC000000069939	ZINC00069939/[ZINC00069939]_[82]_log.log	1	-5.6	0.000	0.000
ZINC00069939	ZINC000000069939	ZINC00069939/[ZINC00069939]_[83]_log.log	1	-5.7	0.000	0.000
ZINC00069939	ZINC000000069939	ZINC00069939/[ZINC00069939]_[84]_log.log	1	-5.6	0.000	0.000
ZINC00069939	ZINC000000069939	ZINC00069939/[ZINC00069939]_[85]_log.log	1	-5.5	0.000	0.000
ZINC00069939	ZINC000000069939	ZINC00069939/[ZINC00069939]_[86]_log.log	1	-5.7	0.000	0.000
ZINC00069939	ZINC000000069939	ZINC00069939/[ZINC00069939]_[87]_log.log	1	-5.7	0.000	0.000
ZINC00069939	ZINC000000069939	ZINC00069939/[ZINC00069939]_[88]_log.log	1	-5.7	0.000	0.000
ZINC00069939	ZINC000000069939	ZINC00069939/[ZINC00069939]_[89]_log.log	1	-5.7	0.000	0.000
ZINC00069939	ZINC000000069939	ZINC00069939/[ZINC00069939]_[8]_log.log	1	-5.7	0.000	0.000
ZINC00069939	ZINC000000069939	ZINC00069939/[ZINC00069939]_[90]_log.log	1	-5.7	0.000	0.000
ZINC00069939	ZINC000000069939	ZINC00069939/[ZINC00069939]_[91]_log.log	1	-5.6	0.000	0.000
ZINC00069939	ZINC000000069939	ZINC00069939/[ZINC00069939]_[92]_log.log	1	-5.7	0.000	0.000
ZINC00069939	ZINC000000069939	ZINC00069939/[ZINC00069939]_[93]_log.log	1	-5.7	0.000	0.000
ZINC00069939	ZINC000000069939	ZINC00069939/[ZINC00069939]_[94]_log.log	1	-5.7	0.000	0.000
ZINC00069939	ZINC000000069939	ZINC00069939/[ZINC00069939]_[95]_log.log	1	-5.7	0.000	0.000
ZINC00069939	ZINC000000069939	ZINC00069939/[ZINC00069939]_[96]_log.log	1	-5.6	0.000	0.000
ZINC00069939	ZINC000000069939	ZINC00069939/[ZINC00069939]_[97]_log.log	1	-5.7	0.000	0.000
ZINC00069939	ZINC000000069939	ZINC00069939/[ZINC00069939]_[98]_log.log	1	-5.7	0.000	0.000
ZINC00069939	ZINC000000069939	ZINC00069939/[ZINC00069939]_[99]_log.log	1	-5.7	0.000	0.000
ZINC00069939	ZINC000000069939	ZINC00069939/[ZINC00069939]_[9]_log.log	1	-5.7	0.000	0.000
ZINC00154538	ZINC000000154538	ZINC00154538/[ZINC00154538]_[100]_log.log	1	-5.6	0.000	0.000
ZINC00154538	ZINC000000154538	ZINC00154538/[ZINC00154538]_[10]_log.log	1	-5.7	0.000	0.000
ZINC00154538	ZINC000000154538	ZINC00154538/[ZINC00154538]_[11]_log.log	1	-5.4	0.000	0.000
ZINC00154538	ZINC000000154538	ZINC00154538/[ZINC00154538]_[12]_log.log	1	-5.6	0.000	0.000
ZINC00154538	ZINC000000154538	ZINC00154538/[ZINC00154538]_[13]_log.log	1	-5.4	0.000	0.000
ZINC00154538	ZINC000000154538	ZINC00154538/[ZINC00154538]_[14]_log.log	1	-5.6	0.000	0.000
ZINC00154538	ZINC000000154538	ZINC00154538/[ZINC00154538]_[15]_log.log	1	-5.6	0.000	0.000
ZINC00154538	ZINC000000154538	ZINC00154538/[ZINC00154538]_[16]_log.log	1	-5.6	0.000	0.000
ZINC00154538	ZINC000000154538	ZINC00154538/[ZINC00154538]_[17]_log.log	1	-5.6	0.000	0.000
ZINC00154538	ZINC000000154538	ZINC00154538/[ZINC00154538]_[18]_log.log	1	-5.8	0.000	0.000
ZINC00154538	ZINC000000154538	ZINC00154538/[ZINC00154538]_[19]_log.log	1	-5.6	0.000	0.000
ZINC00154538	ZINC000000154538	ZINC00154538/[ZINC00154538]_[1]_log.log	1	-5.6	0.000	0.000
ZINC00154538	ZINC000000154538	ZINC00154538/[ZINC00154538]_[20]_log.log	1	-5.6	0.000	0.000
ZINC00154538	ZINC000000154538	ZINC00154538/[ZINC00154538]_[21]_log.log	1	-5.6	0.000	0.000
ZINC00154538	ZINC000000154538	ZINC00154538/[ZINC00154538]_[22]_log.log	1	-5.6	0.000	0.000
ZINC00154538	ZINC000000154538	ZINC00154538/[ZINC00154538]_[23]_log.log	1	-5.8	0.000	0.000
ZINC00154538	ZINC000000154538	ZINC00154538/[ZINC00154538]_[24]_log.log	1	-5.7	0.000	0.000
ZINC00154538	ZINC000000154538	ZINC00154538/[ZINC00154538]_[25]_log.log	1	-5.6	0.000	0.000
ZINC00154538	ZINC000000154538	ZINC00154538/[ZINC00154538]_[26]_log.log	1	-5.6	0.000	0.000
ZINC00154538	ZINC000000154538	ZINC00154538/[ZINC00154538]_[27]_log.log	1	-5.6	0.000	0.000
ZINC00154538	ZINC000000154538	ZINC00154538/[ZINC00154538]_[28]_log.log	1	-5.3	0.000	0.000
ZINC00154538	ZINC000000154538	ZINC00154538/[ZINC00154538]_[29]_log.log	1	-5.6	0.000	0.000
ZINC00154538	ZINC000000154538	ZINC00154538/[ZINC00154538]_[2]_log.log	1	-5.3	0.000	0.000
ZINC00154538	ZINC000000154538	ZINC00154538/[ZINC00154538]_[30]_log.log	1	-5.6	0.000	0.000
ZINC00154538	ZINC000000154538	ZINC00154538/[ZINC00154538]_[31]_log.log	1	-5.4	0.000	0.000
ZINC00154538	ZINC000000154538	ZINC00154538/[ZINC00154538]_[32]_log.log	1	-5.7	0.000	0.000
ZINC00154538	ZINC000000154538	ZINC00154538/[ZINC00154538]_[33]_log.log	1	-5.6	0.000	0.000
ZINC00154538	ZINC000000154538	ZINC00154538/[ZINC00154538]_[34]_log.log	1	-5.6	0.000	0.000
ZINC00154538	ZINC000000154538	ZINC00154538/[ZINC00154538]_[35]_log.log	1	-5.8	0.000	0.000
ZINC00154538	ZINC000000154538	ZINC00154538/[ZINC00154538]_[36]_log.log	1	-5.6	0.000	0.000
ZINC00154538	ZINC000000154538	ZINC00154538/[ZINC00154538]_[37]_log.log	1	-5.7	0.000	0.000
ZINC00154538	ZINC000000154538	ZINC00154538/[ZINC00154538]_[38]_log.log	1	-5.4	0.000	0.000
ZINC00154538	ZINC000000154538	ZINC00154538/[ZINC00154538]_[39]_log.log	1	-5.6	0.000	0.000
ZINC00154538	ZINC000000154538	ZINC00154538/[ZINC00154538]_[3]_log.log	1	-5.6	0.000	0.000
ZINC00154538	ZINC000000154538	ZINC00154538/[ZINC00154538]_[40]_log.log	1	-5.6	0.000	0.000
ZINC00154538	ZINC000000154538	ZINC00154538/[ZINC00154538]_[41]_log.log	1	-5.6	0.000	0.000
ZINC00154538	ZINC000000154538	ZINC00154538/[ZINC00154538]_[42]_log.log	1	-5.6	0.000	0.000
ZINC00154538	ZINC000000154538	ZINC00154538/[ZINC00154538]_[43]_log.log	1	-5.6	0.000	0.000
ZINC00154538	ZINC000000154538	ZINC00154538/[ZINC00154538]_[44]_log.log	1	-5.7	0.000	0.000
ZINC00154538	ZINC000000154538	ZINC00154538/[ZINC00154538]_[45]_log.log	1	-5.6	0.000	0.000
ZINC00154538	ZINC000000154538	ZINC00154538/[ZINC00154538]_[46]_log.log	1	-5.6	0.000	0.000
ZINC00154538	ZINC000000154538	ZINC00154538/[ZINC00154538]_[47]_log.log	1	-5.6	0.000	0.000
ZINC00154538	ZINC000000154538	ZINC00154538/[ZINC00154538]_[48]_log.log	1	-5.6	0.000	0.000
ZINC00154538	ZINC000000154538	ZINC00154538/[ZINC00154538]_[49]_log.log	1	-5.6	0.000	0.000
ZINC00154538	ZINC000000154538	ZINC00154538/[ZINC00154538]_[4]_log.log	1	-5.6	0.000	0.000
ZINC00154538	ZINC000000154538	ZINC00154538/[ZINC00154538]_[50]_log.log	1	-5.8	0.000	0.000
ZINC00154538	ZINC000000154538	ZINC00154538/[ZINC00154538]_[51]_log.log	1	-5.6	0.000	0.000
ZINC00154538	ZINC000000154538	ZINC00154538/[ZINC00154538]_[52]_log.log	1	-5.6	0.000	0.000
ZINC00154538	ZINC000000154538	ZINC00154538/[ZINC00154538]_[53]_log.log	1	-5.6	0.000	0.000
ZINC00154538	ZINC000000154538	ZINC00154538/[ZINC00154538]_[54]_log.log	1	-5.7	0.000	0.000
ZINC00154538	ZINC000000154538	ZINC00154538/[ZINC00154538]_[55]_log.log	1	-5.3	0.000	0.000
ZINC00154538	ZINC000000154538	ZINC00154538/[ZINC00154538]_[56]_log.log	1	-5.6	0.000	0.000
ZINC00154538	ZINC000000154538	ZINC00154538/[ZINC00154538]_[57]_log.log	1	-5.6	0.000	0.000
ZINC00154538	ZINC000000154538	ZINC00154538/[ZINC00154538]_[58]_log.log	1	-5.6	0.000	0.000
ZINC00154538	ZINC000000154538	ZINC00154538/[ZINC00154538]_[59]_log.log	1	-5.7	0.000	0.000
ZINC00154538	ZINC000000154538	ZINC00154538/[ZINC00154538]_[5]_log.log	1	-5.6	0.000	0.000
ZINC00154538	ZINC000000154538	ZINC00154538/[ZINC00154538]_[60]_log.log	1	-5.6	0.000	0.000
ZINC00154538	ZINC000000154538	ZINC00154538/[ZINC00154538]_[61]_log.log	1	-5.7	0.000	0.000
ZINC00154538	ZINC000000154538	ZINC00154538/[ZINC00154538]_[62]_log.log	1	-5.7	0.000	0.000
ZINC00154538	ZINC000000154538	ZINC00154538/[ZINC00154538]_[63]_log.log	1	-5.6	0.000	0.000
ZINC00154538	ZINC000000154538	ZINC00154538/[ZINC00154538]_[64]_log.log	1	-5.6	0.000	0.000
ZINC00154538	ZINC000000154538	ZINC00154538/[ZINC00154538]_[65]_log.log	1	-5.6	0.000	0.000
ZINC00154538	ZINC000000154538	ZINC00154538/[ZINC00154538]_[66]_log.log	1	-5.6	0.000	0.000
ZINC00154538	ZINC000000154538	ZINC00154538/[ZINC00154538]_[67]_log.log	1	-5.8	0.000	0.000
ZINC00154538	ZINC000000154538	ZINC00154538/[ZINC00154538]_[68]_log.log	1	-5.7	0.000	0.000
ZINC00154538	ZINC000000154538	ZINC00154538/[ZINC00154538]_[69]_log.log	1	-5.6	0.000	0.000
ZINC00154538	ZINC000000154538	ZINC00154538/[ZINC00154538]_[6]_log.log	1	-5.7	0.000	0.000
ZINC00154538	ZINC000000154538	ZINC00154538/[ZINC00154538]_[70]_log.log	1	-5.6	0.000	0.000
ZINC00154538	ZINC000000154538	ZINC00154538/[ZINC00154538]_[71]_log.log	1	-5.7	0.000	0.000
ZINC00154538	ZINC000000154538	ZINC00154538/[ZINC00154538]_[72]_log.log	1	-5.6	0.000	0.000
ZINC00154538	ZINC000000154538	ZINC00154538/[ZINC00154538]_[73]_log.log	1	-5.6	0.000	0.000
ZINC00154538	ZINC000000154538	ZINC00154538/[ZINC00154538]_[74]_log.log	1	-5.6	0.000	0.000
ZINC00154538	ZINC000000154538	ZINC00154538/[ZINC00154538]_[75]_log.log	1	-5.6	0.000	0.000
ZINC00154538	ZINC000000154538	ZINC00154538/[ZINC00154538]_[76]_log.log	1	-5.6	0.000	0.000
ZINC00154538	ZINC000000154538	ZINC00154538/[ZINC00154538]_[77]_log.log	1	-5.7	0.000	0.000
ZINC00154538	ZINC000000154538	ZINC00154538/[ZINC00154538]_[78]_log.log	1	-5.6	0.000	0.000
ZINC00154538	ZINC000000154538	ZINC00154538/[ZINC00154538]_[79]_log.log	1	-5.6	0.000	0.000
ZINC00154538	ZINC000000154538	ZINC00154538/[ZINC00154538]_[7]_log.log	1	-5.6	0.000	0.000
ZINC00154538	ZINC000000154538	ZINC00154538/[ZINC00154538]_[80]_log.log	1	-5.6	0.000	0.000
ZINC00154538	ZINC000000154538	ZINC00154538/[ZINC00154538]_[81]_log.log	1	-5.7	0.000	0.000
ZINC00154538	ZINC000000154538	ZINC00154538/[ZINC00154538]_[82]_log.log	1	-5.6	0.000	0.000
ZINC00154538	ZINC000000154538	ZINC00154538/[ZINC00154538]_[83]_log.log	1	-5.6	0.000	0.000
ZINC00154538	ZINC000000154538	ZINC00154538/[ZINC00154538]_[84]_log.log	1	-5.6	0.000	0.000
ZINC00154538	ZINC000000154538	ZINC00154538/[ZINC00154538]_[85]_log.log	1	-5.6	0.000	0.000
ZINC00154538	ZINC000000154538	ZINC00154538/[ZINC00154538]_[86]_log.log	1	-5.6	0.000	0.000
ZINC00154538	ZINC000000154538	ZINC00154538/[ZINC00154538]_[87]_log.log	1	-5.4	0.000	0.000
ZINC00154538	ZINC000000154538	ZINC00154538/[ZINC00154538]_[88]_log.log	1	-5.6	0.000	0.000
ZINC00154538	ZINC000000154538	ZINC00154538/[ZINC00154538]_[89]_log.log	1	-5.6	0.000	0.000
ZINC00154538	ZINC000000154538	ZINC00154538/[ZINC00154538]_[8]_log.log	1	-5.6	0.000	0.000
ZINC00154538	ZINC000000154538	ZINC00154538/[ZINC00154538]_[90]_log.log	1	-5.6	0.000	0.000
ZINC00154538	ZINC000000154538	ZINC00154538/[ZINC00154538]_[91]_log.log	1	-5.6	0.000	0.000
ZINC00154538	ZINC000000154538	ZINC00154538/[ZINC00154538]_[92]_log.log	1	-5.6	0.000	0.000
ZINC00154538	ZINC000000154538	ZINC00154538/[ZINC00154538]_[93]_log.log	1	-5.6	0.000	0.000
ZINC00154538	ZINC000000154538	ZINC00154538/[ZINC00154538]_[94]_log.log	1	-5.7	0.000	0.000
ZINC00154538	ZINC000000154538	ZINC00154538/[ZINC00154538]_[95]_log.log	1	-5.7	0.000	0.000
ZINC00154538	ZINC000000154538	ZINC00154538/[ZINC00154538]_[96]_log.log	1	-5.6	0.000	0.000
ZINC00154538	ZINC000000154538	ZINC00154538/[ZINC00154538]_[97]_log.log	1	-5.6	0.000	0.000
ZINC00154538	ZINC000000154538	ZINC00154538/[ZINC00154538]_[98]_log.log	1	-5.6	0.000	0.000
ZINC00154538	ZINC000000154538	ZINC00154538/[ZINC00154538]_[99]_log.log	1	-5.6	0.000	0.000
ZINC00154538	ZINC000000154538	ZINC00154538/[ZINC00154538]_[9]_log.log	1	-5.6	0.000	0.000
ZINC00156653	ZINC000000156653	ZINC00156653/[ZINC00156653]_[100]_log.log	1	-5.6	0.000	0.000
ZINC00156653	ZINC000000156653	ZINC00156653/[ZINC00156653]_[10]_log.log	1	-5.6	0.000	0.000
ZINC00156653	ZINC000000156653	ZINC00156653/[ZINC00156653]_[11]_log.log	1	-5.6	0.000	0.000
ZINC00156653	ZINC000000156653	ZINC00156653/[ZINC00156653]_[12]_log.log	1	-5.6	0.000	0.000
ZINC00156653	ZINC000000156653	ZINC00156653/[ZINC00156653]_[13]_log.log	1	-5.6	0.000	0.000
ZINC00156653	ZINC000000156653	ZINC00156653/[ZINC00156653]_[14]_log.log	1	-5.6	0.000	0.000
ZINC00156653	ZINC000000156653	ZINC00156653/[ZINC00156653]_[15]_log.log	1	-5.6	0.000	0.000
ZINC00156653	ZINC000000156653	ZINC00156653/[ZINC00156653]_[16]_log.log	1	-5.6	0.000	0.000
ZINC00156653	ZINC000000156653	ZINC00156653/[ZINC00156653]_[17]_log.log	1	-5.6	0.000	0.000
ZINC00156653	ZINC000000156653	ZINC00156653/[ZINC00156653]_[18]_log.log	1	-5.6	0.000	0.000
ZINC00156653	ZINC000000156653	ZINC00156653/[ZINC00156653]_[19]_log.log	1	-5.6	0.000	0.000
ZINC00156653	ZINC000000156653	ZINC00156653/[ZINC00156653]_[1]_log.log	1	-5.6	0.000	0.000
ZINC00156653	ZINC000000156653	ZINC00156653/[ZINC00156653]_[20]_log.log	1	-5.6	0.000	0.000
ZINC00156653	ZINC000000156653	ZINC00156653/[ZINC00156653]_[21]_log.log	1	-5.6	0.000	0.000
ZINC00156653	ZINC000000156653	ZINC00156653/[ZINC00156653]_[22]_log.log	1	-5.6	0.000	0.000
ZINC00156653	ZINC000000156653	ZINC00156653/[ZINC00156653]_[23]_log.log	1	-5.6	0.000	0.000
ZINC00156653	ZINC000000156653	ZINC00156653/[ZINC00156653]_[24]_log.log	1	-5.6	0.000	0.000
ZINC00156653	ZINC000000156653	ZINC00156653/[ZINC00156653]_[25]_log.log	1	-5.6	0.000	0.000
ZINC00156653	ZINC000000156653	ZINC00156653/[ZINC00156653]_[26]_log.log	1	-5.6	0.000	0.000
ZINC00156653	ZINC000000156653	ZINC00156653/[ZINC00156653]_[27]_log.log	1	-5.6	0.000	0.000
ZINC00156653	ZINC000000156653	ZINC00156653/[ZINC00156653]_[28]_log.log	1	-5.6	0.000	0.000
ZINC00156653	ZINC000000156653	ZINC00156653/[ZINC00156653]_[29]_log.log	1	-5.6	0.000	0.000
ZINC00156653	ZINC000000156653	ZINC00156653/[ZINC00156653]_[2]_log.log	1	-5.6	0.000	0.000
ZINC00156653	ZINC000000156653	ZINC00156653/[ZINC00156653]_[30]_log.log	1	-5.6	0.000	0.000
ZINC00156653	ZINC000000156653	ZINC00156653/[ZINC00156653]_[31]_log.log	1	-5.6	0.000	0.000
ZINC00156653	ZINC000000156653	ZINC00156653/[ZINC00156653]_[32]_log.log	1	-5.6	0.000	0.000
ZINC00156653	ZINC000000156653	ZINC00156653/[ZINC00156653]_[33]_log.log	1	-5.6	0.000	0.000
ZINC00156653	ZINC000000156653	ZINC00156653/[ZINC00156653]_[34]_log.log	1	-5.6	0.000	0.000
ZINC00156653	ZINC000000156653	ZINC00156653/[ZINC00156653]_[35]_log.log	1	-5.6	0.000	0.000
ZINC00156653	ZINC000000156653	ZINC00156653/[ZINC00156653]_[36]_log.log	1	-5.6	0.000	0.000
ZINC00156653	ZINC000000156653	ZINC00156653/[ZINC00156653]_[37]_log.log	1	-5.6	0.000	0.000
ZINC00156653	ZINC000000156653	ZINC00156653/[ZINC00156653]_[38]_log.log	1	-5.6	0.000	0.000
ZINC00156653	ZINC000000156653	ZINC00156653/[ZINC00156653]_[39]_log.log	1	-5.6	0.000	0.000
ZINC00156653	ZINC000000156653	ZINC00156653/[ZINC00156653]_[3]_log.log	1	-5.6	0.000	0.000
ZINC00156653	ZINC000000156653	ZINC00156653/[ZINC00156653]_[40]_log.log	1	-5.6	0.000	0.000
ZINC00156653	ZINC000000156653	ZINC00156653/[ZINC00156653]_[41]_log.log	1	-5.6	0.000	0.000
ZINC00156653	ZINC000000156653	ZINC00156653/[ZINC00156653]_[42]_log.log	1	-5.6	0.000	0.000
ZINC00156653	ZINC000000156653	ZINC00156653/[ZINC00156653]_[43]_log.log	1	-5.6	0.000	0.000
ZINC00156653	ZINC000000156653	ZINC00156653/[ZINC00156653]_[44]_log.log	1	-5.6	0.000	0.000
ZINC00156653	ZINC000000156653	ZINC00156653/[ZINC00156653]_[45]_log.log	1	-5.6	0.000	0.000
ZINC00156653	ZINC000000156653	ZINC00156653/[ZINC00156653]_[46]_log.log	1	-5.6	0.000	0.000
ZINC00156653	ZINC000000156653	ZINC00156653/[ZINC00156653]_[47]_log.log	1	-5.6	0.000	0.000
ZINC00156653	ZINC000000156653	ZINC00156653/[ZINC00156653]_[48]_log.log	1	-5.6	0.000	0.000
ZINC00156653	ZINC000000156653	ZINC00156653/[ZINC00156653]_[49]_log.log	1	-5.6	0.000	0.000
ZINC00156653	ZINC000000156653	ZINC00156653/[ZINC00156653]_[4]_log.log	1	-5.6	0.000	0.000
ZINC00156653	ZINC000000156653	ZINC00156653/[ZINC00156653]_[50]_log.log	1	-5.6	0.000	0.000
ZINC00156653	ZINC000000156653	ZINC00156653/[ZINC00156653]_[51]_log.log	1	-5.6	0.000	0.000
ZINC00156653	ZINC000000156653	ZINC00156653/[ZINC00156653]_[52]_log.log	1	-5.6	0.000	0.000
ZINC00156653	ZINC000000156653	ZINC00156653/[ZINC00156653]_[53]_log.log	1	-5.6	0.000	0.000
ZINC00156653	ZINC000000156653	ZINC00156653/[ZINC00156653]_[54]_log.log	1	-5.6	0.000	0.000
ZINC00156653	ZINC000000156653	ZINC00156653/[ZINC00156653]_[55]_log.log	1	-5.6	0.000	0.000
ZINC00156653	ZINC000000156653	ZINC00156653/[ZINC00156653]_[56]_log.log	1	-5.6	0.000	0.000
ZINC00156653	ZINC000000156653	ZINC00156653/[ZINC00156653]_[57]_log.log	1	-5.6	0.000	0.000
ZINC00156653	ZINC000000156653	ZINC00156653/[ZINC00156653]_[58]_log.log	1	-5.6	0.000	0.000
ZINC00156653	ZINC000000156653	ZINC00156653/[ZINC00156653]_[59]_log.log	1	-5.6	0.000	0.000
ZINC00156653	ZINC000000156653	ZINC00156653/[ZINC00156653]_[5]_log.log	1	-5.6	0.000	0.000
ZINC00156653	ZINC000000156653	ZINC00156653/[ZINC00156653]_[60]_log.log	1	-5.6	0.000	0.000
ZINC00156653	ZINC000000156653	ZINC00156653/[ZINC00156653]_[61]_log.log	1	-5.6	0.000	0.000
ZINC00156653	ZINC000000156653	ZINC00156653/[ZINC00156653]_[62]_log.log	1	-5.6	0.000	0.000
ZINC00156653	ZINC000000156653	ZINC00156653/[ZINC00156653]_[63]_log.log	1	-5.6	0.000	0.000
ZINC00156653	ZINC000000156653	ZINC00156653/[ZINC00156653]_[64]_log.log	1	-5.6	0.000	0.000
ZINC00156653	ZINC000000156653	ZINC00156653/[ZINC00156653]_[65]_log.log	1	-5.6	0.000	0.000
ZINC00156653	ZINC000000156653	ZINC00156653/[ZINC00156653]_[66]_log.log	1	-5.6	0.000	0.000
ZINC00156653	ZINC000000156653	ZINC00156653/[ZINC00156653]_[67]_log.log	1	-5.6	0.000	0.000
ZINC00156653	ZINC000000156653	ZINC00156653/[ZINC00156653]_[68]_log.log	1	-5.6	0.000	0.000
ZINC00156653	ZINC000000156653	ZINC00156653/[ZINC00156653]_[69]_log.log	1	-5.6	0.000	0.000
ZINC00156653	ZINC000000156653	ZINC00156653/[ZINC00156653]_[6]_log.log	1	-5.6	0.000	0.000
ZINC00156653	ZINC000000156653	ZINC00156653/[ZINC00156653]_[70]_log.log	1	-5.6	0.000	0.000
ZINC00156653	ZINC000000156653	ZINC00156653/[ZINC00156653]_[71]_log.log	1	-5.6	0.000	0.000
ZINC00156653	ZINC000000156653	ZINC00156653/[ZINC00156653]_[72]_log.log	1	-5.6	0.000	0.000
ZINC00156653	ZINC000000156653	ZINC00156653/[ZINC00156653]_[73]_log.log	1	-5.6	0.000	0.000
ZINC00156653	ZINC000000156653	ZINC00156653/[ZINC00156653]_[74]_log.log	1	-5.6	0.000	0.000
ZINC00156653	ZINC000000156653	ZINC00156653/[ZINC00156653]_[75]_log.log	1	-5.6	0.000	0.000
ZINC00156653	ZINC000000156653	ZINC00156653/[ZINC00156653]_[76]_log.log	1	-5.6	0.000	0.000
ZINC00156653	ZINC000000156653	ZINC00156653/[ZINC00156653]_[77]_log.log	1	-5.6	0.000	0.000
ZINC00156653	ZINC000000156653	ZINC00156653/[ZINC00156653]_[78]_log.log	1	-5.6	0.000	0.000
ZINC00156653	ZINC000000156653	ZINC00156653/[ZINC00156653]_[79]_log.log	1	-5.6	0.000	0.000
ZINC00156653	ZINC000000156653	ZINC00156653/[ZINC00156653]_[7]_log.log	1	-5.6	0.000	0.000
ZINC00156653	ZINC000000156653	ZINC00156653/[ZINC00156653]_[80]_log.log	1	-5.6	0.000	0.000
ZINC00156653	ZINC000000156653	ZINC00156653/[ZINC00156653]_[81]_log.log	1	-5.6	0.000	0.000
ZINC00156653	ZINC000000156653	ZINC00156653/[ZINC00156653]_[82]_log.log	1	-5.6	0.000	0.000
ZINC00156653	ZINC000000156653	ZINC00156653/[ZINC00156653]_[83]_log.log	1	-5.6	0.000	0.000
ZINC00156653	ZINC000000156653	ZINC00156653/[ZINC00156653]_[84]_log.log	1	-5.6	0.000	0.000
ZINC00156653	ZINC000000156653	ZINC00156653/[ZINC00156653]_[85]_log.log	1	-5.6	0.000	0.000
ZINC00156653	ZINC000000156653	ZINC00156653/[ZINC00156653]_[86]_log.log	1	-5.6	0.000	0.000
ZINC00156653	ZINC000000156653	ZINC00156653/[ZINC00156653]_[87]_log.log	1	-5.6	0.000	0.000
ZINC00156653	ZINC000000156653	ZINC00156653/[ZINC00156653]_[88]_log.log	1	-5.6	0.000	0.000
ZINC00156653	ZINC000000156653	ZINC00156653/[ZINC00156653]_[89]_log.log	1	-5.6	0.000	0.000
ZINC00156653	ZINC000000156653	ZINC00156653/[ZINC00156653]_[8]_log.log	1	-5.6	0.000	0.000
ZINC00156653	ZINC000000156653	ZINC00156653/[ZINC00156653]_[90]_log.log	1	-5.6	0.000	0.000
ZINC00156653	ZINC000000156653	ZINC00156653/[ZINC00156653]_[91]_log.log	1	-5.6	0.000	0.000
ZINC00156653	ZINC000000156653	ZINC00156653/[ZINC00156653]_[92]_log.log	1	-5.6	0.000	0.000
ZINC00156653	ZINC000000156653	ZINC00156653/[ZINC00156653]_[93]_log.log	1	-5.6	0.000	0.000
ZINC00156653	ZINC000000156653	ZINC00156653/[ZINC00156653]_[94]_log.log	1	-5.6	0.000	0.000
ZINC00156653	ZINC000000156653	ZINC00156653/[ZINC00156653]_[95]_log.log	1	-5.6	0.000	0.000
ZINC00156653	ZINC000000156653	ZINC00156653/[ZINC00156653]_[96]_log.log	1	-5.6	0.000	0.000
ZINC00156653	ZINC000000156653	ZINC00156653/[ZINC00156653]_[97]_log.log	1	-5.6	0.000	0.000
ZINC00156653	ZINC000000156653	ZINC00156653/[ZINC00156653]_[98]_log.log	1	-5.6	0.000	0.000
ZINC00156653	ZINC000000156653	ZINC00156653/[ZINC00156653]_[99]_log.log	1	-5.6	0.000	0.000
ZINC00156653	ZINC000000156653	ZINC00156653/[ZINC00156653]_[9]_log.log	1	-5.6	0.000	0.000
ZINC00279622	ZINC000000279622	ZINC00279622/[ZINC00279622]_[100]_log.log	1	-6.0	0.000	0.000
ZINC00279622	ZINC000000279622	ZINC00279622/[ZINC00279622]_[10]_log.log	1	-6.0	0.000	0.000
ZINC00279622	ZINC000000279622	ZINC00279622/[ZINC00279622]_[11]_log.log	1	-6.0	0.000	0.000
ZINC00279622	ZINC000000279622	ZINC00279622/[ZINC00279622]_[12]_log.log	1	-6.0	0.000	0.000
ZINC00279622	ZINC000000279622	ZINC00279622/[ZINC00279622]_[13]_log.log	1	-5.9	0.000	0.000
ZINC00279622	ZINC000000279622	ZINC00279622/[ZINC00279622]_[14]_log.log	1	-6.0	0.000	0.000
ZINC00279622	ZINC000000279622	ZINC00279622/[ZINC00279622]_[15]_log.log	1	-6.0	0.000	0.000
ZINC00279622	ZINC000000279622	ZINC00279622/[ZINC00279622]_[16]_log.log	1	-6.0	0.000	0.000
ZINC00279622	ZINC000000279622	ZINC00279622/[ZINC00279622]_[17]_log.log	1	-6.0	0.000	0.000
ZINC00279622	ZINC000000279622	ZINC00279622/[ZINC00279622]_[18]_log.log	1	-6.0	0.000	0.000
ZINC00279622	ZINC000000279622	ZINC00279622/[ZINC00279622]_[19]_log.log	1	-6.0	0.000	0.000
ZINC00279622	ZINC000000279622	ZINC00279622/[ZINC00279622]_[1]_log.log	1	-6.0	0.000	0.000
ZINC00279622	ZINC000000279622	ZINC00279622/[ZINC00279622]_[20]_log.log	1	-6.0	0.000	0.000
ZINC00279622	ZINC000000279622	ZINC00279622/[ZINC00279622]_[21]_log.log	1	-6.0	0.000	0.000
ZINC00279622	ZINC000000279622	ZINC00279622/[ZINC00279622]_[22]_log.log	1	-6.0	0.000	0.000
ZINC00279622	ZINC000000279622	ZINC00279622/[ZINC00279622]_[23]_log.log	1	-6.0	0.000	0.000
ZINC00279622	ZINC000000279622	ZINC00279622/[ZINC00279622]_[24]_log.log	1	-6.0	0.000	0.000
ZINC00279622	ZINC000000279622	ZINC00279622/[ZINC00279622]_[25]_log.log	1	-6.0	0.000	0.000
ZINC00279622	ZINC000000279622	ZINC00279622/[ZINC00279622]_[26]_log.log	1	-6.0	0.000	0.000
ZINC00279622	ZINC000000279622	ZINC00279622/[ZINC00279622]_[27]_log.log	1	-6.0	0.000	0.000
ZINC00279622	ZINC000000279622	ZINC00279622/[ZINC00279622]_[28]_log.log	1	-6.0	0.000	0.000
ZINC00279622	ZINC000000279622	ZINC00279622/[ZINC00279622]_[29]_log.log	1	-6.0	0.000	0.000
ZINC00279622	ZINC000000279622	ZINC00279622/[ZINC00279622]_[2]_log.log	1	-6.0	0.000	0.000
ZINC00279622	ZINC000000279622	ZINC00279622/[ZINC00279622]_[30]_log.log	1	-6.0	0.000	0.000
ZINC00279622	ZINC000000279622	ZINC00279622/[ZINC00279622]_[31]_log.log	1	-5.9	0.000	0.000
ZINC00279622	ZINC000000279622	ZINC00279622/[ZINC00279622]_[32]_log.log	1	-6.0	0.000	0.000
ZINC00279622	ZINC000000279622	ZINC00279622/[ZINC00279622]_[33]_log.log	1	-5.8	0.000	0.000
ZINC00279622	ZINC000000279622	ZINC00279622/[ZINC00279622]_[34]_log.log	1	-6.0	0.000	0.000
ZINC00279622	ZINC000000279622	ZINC00279622/[ZINC00279622]_[35]_log.log	1	-6.0	0.000	0.000
ZINC00279622	ZINC000000279622	ZINC00279622/[ZINC00279622]_[36]_log.log	1	-6.0	0.000	0.000
ZINC00279622	ZINC000000279622	ZINC00279622/[ZINC00279622]_[37]_log.log	1	-6.0	0.000	0.000
ZINC00279622	ZINC000000279622	ZINC00279622/[ZINC00279622]_[38]_log.log	1	-6.0	0.000	0.000
ZINC00279622	ZINC000000279622	ZINC00279622/[ZINC00279622]_[39]_log.log	1	-6.0	0.000	0.000
ZINC00279622	ZINC000000279622	ZINC00279622/[ZINC00279622]_[3]_log.log	1	-6.0	0.000	0.000
ZINC00279622	ZINC000000279622	ZINC00279622/[ZINC00279622]_[40]_log.log	1	-5.9	0.000	0.000
ZINC00279622	ZINC000000279622	ZINC00279622/[ZINC00279622]_[41]_log.log	1	-6.0	0.000	0.000
ZINC00279622	ZINC000000279622	ZINC00279622/[ZINC00279622]_[42]_log.log	1	-6.0	0.000	0.000
ZINC00279622	ZINC000000279622	ZINC00279622/[ZINC00279622]_[43]_log.log	1	-6.0	0.000	0.000
ZINC00279622	ZINC000000279622	ZINC00279622/[ZINC00279622]_[44]_log.log	1	-5.8	0.000	0.000
ZINC00279622	ZINC000000279622	ZINC00279622/[ZINC00279622]_[45]_log.log	1	-5.9	0.000	0.000
ZINC00279622	ZINC000000279622	ZINC00279622/[ZINC00279622]_[46]_log.log	1	-6.0	0.000	0.000
ZINC00279622	ZINC000000279622	ZINC00279622/[ZINC00279622]_[47]_log.log	1	-6.0	0.000	0.000
ZINC00279622	ZINC000000279622	ZINC00279622/[ZINC00279622]_[48]_log.log	1	-5.9	0.000	0.000
ZINC00279622	ZINC000000279622	ZINC00279622/[ZINC00279622]_[49]_log.log	1	-6.0	0.000	0.000
ZINC00279622	ZINC000000279622	ZINC00279622/[ZINC00279622]_[4]_log.log	1	-5.9	0.000	0.000
ZINC00279622	ZINC000000279622	ZINC00279622/[ZINC00279622]_[50]_log.log	1	-6.0	0.000	0.000
ZINC00279622	ZINC000000279622	ZINC00279622/[ZINC00279622]_[51]_log.log	1	-6.0	0.000	0.000
ZINC00279622	ZINC000000279622	ZINC00279622/[ZINC00279622]_[52]_log.log	1	-6.0	0.000	0.000
ZINC00279622	ZINC000000279622	ZINC00279622/[ZINC00279622]_[53]_log.log	1	-6.0	0.000	0.000
ZINC00279622	ZINC000000279622	ZINC00279622/[ZINC00279622]_[54]_log.log	1	-5.6	0.000	0.000
ZINC00279622	ZINC000000279622	ZINC00279622/[ZINC00279622]_[55]_log.log	1	-6.0	0.000	0.000
ZINC00279622	ZINC000000279622	ZINC00279622/[ZINC00279622]_[56]_log.log	1	-6.0	0.000	0.000
ZINC00279622	ZINC000000279622	ZINC00279622/[ZINC00279622]_[57]_log.log	1	-6.0	0.000	0.000
ZINC00279622	ZINC000000279622	ZINC00279622/[ZINC00279622]_[58]_log.log	1	-6.0	0.000	0.000
ZINC00279622	ZINC000000279622	ZINC00279622/[ZINC00279622]_[59]_log.log	1	-6.0	0.000	0.000
ZINC00279622	ZINC000000279622	ZINC00279622/[ZINC00279622]_[5]_log.log	1	-5.9	0.000	0.000
ZINC00279622	ZINC000000279622	ZINC00279622/[ZINC00279622]_[60]_log.log	1	-6.0	0.000	0.000
ZINC00279622	ZINC000000279622	ZINC00279622/[ZINC00279622]_[61]_log.log	1	-5.9	0.000	0.000
ZINC00279622	ZINC000000279622	ZINC00279622/[ZINC00279622]_[62]_log.log	1	-6.0	0.000	0.000
ZINC00279622	ZINC000000279622	ZINC00279622/[ZINC00279622]_[63]_log.log	1	-5.9	0.000	0.000
ZINC00279622	ZINC000000279622	ZINC00279622/[ZINC00279622]_[64]_log.log	1	-6.0	0.000	0.000
ZINC00279622	ZINC000000279622	ZINC00279622/[ZINC00279622]_[65]_log.log	1	-6.0	0.000	0.000
ZINC00279622	ZINC000000279622	ZINC00279622/[ZINC00279622]_[66]_log.log	1	-6.0	0.000	0.000
ZINC00279622	ZINC000000279622	ZINC00279622/[ZINC00279622]_[67]_log.log	1	-6.0	0.000	0.000
ZINC00279622	ZINC000000279622	ZINC00279622/[ZINC00279622]_[68]_log.log	1	-6.0	0.000	0.000
ZINC00279622	ZINC000000279622	ZINC00279622/[ZINC00279622]_[69]_log.log	1	-6.0	0.000	0.000
ZINC00279622	ZINC000000279622	ZINC00279622/[ZINC00279622]_[6]_log.log	1	-6.0	0.000	0.000
ZINC00279622	ZINC000000279622	ZINC00279622/[ZINC00279622]_[70]_log.log	1	-6.0	0.000	0.000
ZINC00279622	ZINC000000279622	ZINC00279622/[ZINC00279622]_[71]_log.log	1	-6.0	0.000	0.000
ZINC00279622	ZINC000000279622	ZINC00279622/[ZINC00279622]_[72]_log.log	1	-5.9	0.000	0.000
ZINC00279622	ZINC000000279622	ZINC00279622/[ZINC00279622]_[73]_log.log	1	-6.0	0.000	0.000
ZINC00279622	ZINC000000279622	ZINC00279622/[ZINC00279622]_[74]_log.log	1	-6.0	0.000	0.000
ZINC00279622	ZINC000000279622	ZINC00279622/[ZINC00279622]_[75]_log.log	1	-5.9	0.000	0.000
ZINC00279622	ZINC000000279622	ZINC00279622/[ZINC00279622]_[76]_log.log	1	-6.0	0.000	0.000
ZINC00279622	ZINC000000279622	ZINC00279622/[ZINC00279622]_[77]_log.log	1	-6.0	0.000	0.000
ZINC00279622	ZINC000000279622	ZINC00279622/[ZINC00279622]_[78]_log.log	1	-5.9	0.000	0.000
ZINC00279622	ZINC000000279622	ZINC00279622/[ZINC00279622]_[79]_log.log	1	-5.9	0.000	0.000
ZINC00279622	ZINC000000279622	ZINC00279622/[ZINC00279622]_[7]_log.log	1	-6.0	0.000	0.000
ZINC00279622	ZINC000000279622	ZINC00279622/[ZINC00279622]_[80]_log.log	1	-6.0	0.000	0.000
ZINC00279622	ZINC000000279622	ZINC00279622/[ZINC00279622]_[81]_log.log	1	-6.0	0.000	0.000
ZINC00279622	ZINC000000279622	ZINC00279622/[ZINC00279622]_[82]_log.log	1	-6.0	0.000	0.000
ZINC00279622	ZINC000000279622	ZINC00279622/[ZINC00279622]_[83]_log.log	1	-6.0	0.000	0.000
ZINC00279622	ZINC000000279622	ZINC00279622/[ZINC00279622]_[84]_log.log	1	-6.0	0.000	0.000
ZINC00279622	ZINC000000279622	ZINC00279622/[ZINC00279622]_[85]_log.log	1	-6.0	0.000	0.000
ZINC00279622	ZINC000000279622	ZINC00279622/[ZINC00279622]_[86]_log.log	1	-6.0	0.000	0.000
ZINC00279622	ZINC000000279622	ZINC00279622/[ZINC00279622]_[87]_log.log	1	-6.0	0.000	0.000
ZINC00279622	ZINC000000279622	ZINC00279622/[ZINC00279622]_[88]_log.log	1	-5.9	0.000	0.000
ZINC00279622	ZINC000000279622	ZINC00279622/[ZINC00279622]_[89]_log.log	1	-6.0	0.000	0.000
ZINC00279622	ZINC000000279622	ZINC00279622/[ZINC00279622]_[8]_log.log	1	-6.0	0.000	0.000
ZINC00279622	ZINC000000279622	ZINC00279622/[ZINC00279622]_[90]_log.log	1	-6.0	0.000	0.000
ZINC00279622	ZINC000000279622	ZINC00279622/[ZINC00279622]_[91]_log.log	1	-5.9	0.000	0.000
ZINC00279622	ZINC000000279622	ZINC00279622/[ZINC00279622]_[92]_log.log	1	-6.0	0.000	0.000
ZINC00279622	ZINC000000279622	ZINC00279622/[ZINC00279622]_[93]_log.log	1	-6.0	0.000	0.000
ZINC00279622	ZINC000000279622	ZINC00279622/[ZINC00279622]_[94]_log.log	1	-6.0	0.000	0.000
ZINC00279622	ZINC000000279622	ZINC00279622/[ZINC00279622]_[95]_log.log	1	-6.0	0.000	0.000
ZINC00279622	ZINC000000279622	ZINC00279622/[ZINC00279622]_[96]_log.log	1	-6.0	0.000	0.000
ZINC00279622	ZINC000000279622	ZINC00279622/[ZINC00279622]_[97]_log.log	1	-6.0	0.000	0.000
ZINC00279622	ZINC000000279622	ZINC00279622/[ZINC00279622]_[98]_log.log	1	-6.0	0.000	0.000
ZINC00279622	ZINC000000279622	ZINC00279622/[ZINC00279622]_[99]_log.log	1	-5.9	0.000	0.000
ZINC00279622	ZINC000000279622	ZINC00279622/[ZINC00279622]_[9]_log.log	1	-6.0	0.000	0.000
ZINC00330106	ZINC000000330106	ZINC00330106/[ZINC00330106]_[100]_log.log	1	-6.1	0.000	0.000
ZINC00330106	ZINC000000330106	ZINC00330106/[ZINC00330106]_[10]_log.log	1	-6.2	0.000	0.000
ZINC00330106	ZINC000000330106	ZINC00330106/[ZINC00330106]_[11]_log.log	1	-6.1	0.000	0.000
ZINC00330106	ZINC000000330106	ZINC00330106/[ZINC00330106]_[12]_log.log	1	-6.0	0.000	0.000
ZINC00330106	ZINC000000330106	ZINC00330106/[ZINC00330106]_[13]_log.log	1	-6.1	0.000	0.000
ZINC00330106	ZINC000000330106	ZINC00330106/[ZINC00330106]_[14]_log.log	1	-6.2	0.000	0.000
ZINC00330106	ZINC000000330106	ZINC00330106/[ZINC00330106]_[15]_log.log	1	-6.2	0.000	0.000
ZINC00330106	ZINC000000330106	ZINC00330106/[ZINC00330106]_[16]_log.log	1	-6.2	0.000	0.000
ZINC00330106	ZINC000000330106	ZINC00330106/[ZINC00330106]_[17]_log.log	1	-6.1	0.000	0.000
ZINC00330106	ZINC000000330106	ZINC00330106/[ZINC00330106]_[18]_log.log	1	-6.2	0.000	0.000
ZINC00330106	ZINC000000330106	ZINC00330106/[ZINC00330106]_[19]_log.log	1	-6.2	0.000	0.000
ZINC00330106	ZINC000000330106	ZINC00330106/[ZINC00330106]_[1]_log.log	1	-6.1	0.000	0.000
ZINC00330106	ZINC000000330106	ZINC00330106/[ZINC00330106]_[20]_log.log	1	-6.2	0.000	0.000
ZINC00330106	ZINC000000330106	ZINC00330106/[ZINC00330106]_[21]_log.log	1	-6.2	0.000	0.000
ZINC00330106	ZINC000000330106	ZINC00330106/[ZINC00330106]_[22]_log.log	1	-5.9	0.000	0.000
ZINC00330106	ZINC000000330106	ZINC00330106/[ZINC00330106]_[23]_log.log	1	-6.1	0.000	0.000
ZINC00330106	ZINC000000330106	ZINC00330106/[ZINC00330106]_[24]_log.log	1	-6.1	0.000	0.000
ZINC00330106	ZINC000000330106	ZINC00330106/[ZINC00330106]_[25]_log.log	1	-6.1	0.000	0.000
ZINC00330106	ZINC000000330106	ZINC00330106/[ZINC00330106]_[26]_log.log	1	-6.1	0.000	0.000
ZINC00330106	ZINC000000330106	ZINC00330106/[ZINC00330106]_[27]_log.log	1	-6.0	0.000	0.000
ZINC00330106	ZINC000000330106	ZINC00330106/[ZINC00330106]_[28]_log.log	1	-6.1	0.000	0.000
ZINC00330106	ZINC000000330106	ZINC00330106/[ZINC00330106]_[29]_log.log	1	-6.0	0.000	0.000
ZINC00330106	ZINC000000330106	ZINC00330106/[ZINC00330106]_[2]_log.log	1	-6.1	0.000	0.000
ZINC00330106	ZINC000000330106	ZINC00330106/[ZINC00330106]_[30]_log.log	1	-5.9	0.000	0.000
ZINC00330106	ZINC000000330106	ZINC00330106/[ZINC00330106]_[31]_log.log	1	-6.1	0.000	0.000
ZINC00330106	ZINC000000330106	ZINC00330106/[ZINC00330106]_[32]_log.log	1	-6.2	0.000	0.000
ZINC00330106	ZINC000000330106	ZINC00330106/[ZINC00330106]_[33]_log.log	1	-6.2	0.000	0.000
ZINC00330106	ZINC000000330106	ZINC00330106/[ZINC00330106]_[34]_log.log	1	-6.2	0.000	0.000
ZINC00330106	ZINC000000330106	ZINC00330106/[ZINC00330106]_[35]_log.log	1	-6.1	0.000	0.000
ZINC00330106	ZINC000000330106	ZINC00330106/[ZINC00330106]_[36]_log.log	1	-5.9	0.000	0.000
ZINC00330106	ZINC000000330106	ZINC00330106/[ZINC00330106]_[37]_log.log	1	-6.2	0.000	0.000
ZINC00330106	ZINC000000330106	ZINC00330106/[ZINC00330106]_[38]_log.log	1	-6.2	0.000	0.000
ZINC00330106	ZINC000000330106	ZINC00330106/[ZINC00330106]_[39]_log.log	1	-6.2	0.000	0.000
ZINC00330106	ZINC000000330106	ZINC00330106/[ZINC00330106]_[3]_log.log	1	-6.1	0.000	0.000
ZINC00330106	ZINC000000330106	ZINC00330106/[ZINC00330106]_[40]_log.log	1	-6.0	0.000	0.000
ZINC00330106	ZINC000000330106	ZINC00330106/[ZINC00330106]_[41]_log.log	1	-6.2	0.000	0.000
ZINC00330106	ZINC000000330106	ZINC00330106/[ZINC00330106]_[42]_log.log	1	-6.1	0.000	0.000
ZINC00330106	ZINC000000330106	ZINC00330106/[ZINC00330106]_[43]_log.log	1	-6.1	0.000	0.000
ZINC00330106	ZINC000000330106	ZINC00330106/[ZINC00330106]_[44]_log.log	1	-6.2	0.000	0.000
ZINC00330106	ZINC000000330106	ZINC00330106/[ZINC00330106]_[45]_log.log	1	-6.2	0.000	0.000
ZINC00330106	ZINC000000330106	ZINC00330106/[ZINC00330106]_[46]_log.log	1	-6.1	0.000	0.000
ZINC00330106	ZINC000000330106	ZINC00330106/[ZINC00330106]_[47]_log.log	1	-6.2	0.000	0.000
ZINC00330106	ZINC000000330106	ZINC00330106/[ZINC00330106]_[48]_log.log	1	-6.2	0.000	0.000
ZINC00330106	ZINC000000330106	ZINC00330106/[ZINC00330106]_[49]_log.log	1	-6.2	0.000	0.000
ZINC00330106	ZINC000000330106	ZINC00330106/[ZINC00330106]_[4]_log.log	1	-6.2	0.000	0.000
ZINC00330106	ZINC000000330106	ZINC00330106/[ZINC00330106]_[50]_log.log	1	-6.1	0.000	0.000
ZINC00330106	ZINC000000330106	ZINC00330106/[ZINC00330106]_[51]_log.log	1	-6.2	0.000	0.000
ZINC00330106	ZINC000000330106	ZINC00330106/[ZINC00330106]_[52]_log.log	1	-6.2	0.000	0.000
ZINC00330106	ZINC000000330106	ZINC00330106/[ZINC00330106]_[53]_log.log	1	-6.2	0.000	0.000
ZINC00330106	ZINC000000330106	ZINC00330106/[ZINC00330106]_[54]_log.log	1	-6.2	0.000	0.000
ZINC00330106	ZINC000000330106	ZINC00330106/[ZINC00330106]_[55]_log.log	1	-6.1	0.000	0.000
ZINC00330106	ZINC000000330106	ZINC00330106/[ZINC00330106]_[56]_log.log	1	-6.2	0.000	0.000
ZINC00330106	ZINC000000330106	ZINC00330106/[ZINC00330106]_[57]_log.log	1	-6.1	0.000	0.000
ZINC00330106	ZINC000000330106	ZINC00330106/[ZINC00330106]_[58]_log.log	1	-6.2	0.000	0.000
ZINC00330106	ZINC000000330106	ZINC00330106/[ZINC00330106]_[59]_log.log	1	-6.1	0.000	0.000
ZINC00330106	ZINC000000330106	ZINC00330106/[ZINC00330106]_[5]_log.log	1	-6.2	0.000	0.000
ZINC00330106	ZINC000000330106	ZINC00330106/[ZINC00330106]_[60]_log.log	1	-6.1	0.000	0.000
ZINC00330106	ZINC000000330106	ZINC00330106/[ZINC00330106]_[61]_log.log	1	-6.1	0.000	0.000
ZINC00330106	ZINC000000330106	ZINC00330106/[ZINC00330106]_[62]_log.log	1	-6.2	0.000	0.000
ZINC00330106	ZINC000000330106	ZINC00330106/[ZINC00330106]_[63]_log.log	1	-6.2	0.000	0.000
ZINC00330106	ZINC000000330106	ZINC00330106/[ZINC00330106]_[64]_log.log	1	-6.0	0.000	0.000
ZINC00330106	ZINC000000330106	ZINC00330106/[ZINC00330106]_[65]_log.log	1	-6.2	0.000	0.000
ZINC00330106	ZINC000000330106	ZINC00330106/[ZINC00330106]_[66]_log.log	1	-6.1	0.000	0.000
ZINC00330106	ZINC000000330106	ZINC00330106/[ZINC00330106]_[67]_log.log	1	-6.2	0.000	0.000
ZINC00330106	ZINC000000330106	ZINC00330106/[ZINC00330106]_[68]_log.log	1	-6.1	0.000	0.000
ZINC00330106	ZINC000000330106	ZINC00330106/[ZINC00330106]_[69]_log.log	1	-6.1	0.000	0.000
ZINC00330106	ZINC000000330106	ZINC00330106/[ZINC00330106]_[6]_log.log	1	-6.1	0.000	0.000
ZINC00330106	ZINC000000330106	ZINC00330106/[ZINC00330106]_[70]_log.log	1	-6.1	0.000	0.000
ZINC00330106	ZINC000000330106	ZINC00330106/[ZINC00330106]_[71]_log.log	1	-6.2	0.000	0.000
ZINC00330106	ZINC000000330106	ZINC00330106/[ZINC00330106]_[72]_log.log	1	-6.2	0.000	0.000
ZINC00330106	ZINC000000330106	ZINC00330106/[ZINC00330106]_[73]_log.log	1	-6.1	0.000	0.000
ZINC00330106	ZINC000000330106	ZINC00330106/[ZINC00330106]_[74]_log.log	1	-6.1	0.000	0.000
ZINC00330106	ZINC000000330106	ZINC00330106/[ZINC00330106]_[75]_log.log	1	-6.2	0.000	0.000
ZINC00330106	ZINC000000330106	ZINC00330106/[ZINC00330106]_[76]_log.log	1	-6.2	0.000	0.000
ZINC00330106	ZINC000000330106	ZINC00330106/[ZINC00330106]_[77]_log.log	1	-6.2	0.000	0.000
ZINC00330106	ZINC000000330106	ZINC00330106/[ZINC00330106]_[78]_log.log	1	-6.2	0.000	0.000
ZINC00330106	ZINC000000330106	ZINC00330106/[ZINC00330106]_[79]_log.log	1	-6.2	0.000	0.000
ZINC00330106	ZINC000000330106	ZINC00330106/[ZINC00330106]_[7]_log.log	1	-6.1	0.000	0.000
ZINC00330106	ZINC000000330106	ZINC00330106/[ZINC00330106]_[80]_log.log	1	-6.2	0.000	0.000
ZINC00330106	ZINC000000330106	ZINC00330106/[ZINC00330106]_[81]_log.log	1	-6.1	0.000	0.000
ZINC00330106	ZINC000000330106	ZINC00330106/[ZINC00330106]_[82]_log.log	1	-6.1	0.000	0.000
ZINC00330106	ZINC000000330106	ZINC00330106/[ZINC00330106]_[83]_log.log	1	-6.0	0.000	0.000
ZINC00330106	ZINC000000330106	ZINC00330106/[ZINC00330106]_[84]_log.log	1	-6.2	0.000	0.000
ZINC00330106	ZINC000000330106	ZINC00330106/[ZINC00330106]_[85]_log.log	1	-6.2	0.000	0.000
ZINC00330106	ZINC000000330106	ZINC00330106/[ZINC00330106]_[86]_log.log	1	-6.1	0.000	0.000
ZINC00330106	ZINC000000330106	ZINC00330106/[ZINC00330106]_[87]_log.log	1	-6.1	0.000	0.000
ZINC00330106	ZINC000000330106	ZINC00330106/[ZINC00330106]_[88]_log.log	1	-6.2	0.000	0.000
ZINC00330106	ZINC000000330106	ZINC00330106/[ZINC00330106]_[89]_log.log	1	-6.1	0.000	0.000
ZINC00330106	ZINC000000330106	ZINC00330106/[ZINC00330106]_[8]_log.log	1	-6.2	0.000	0.000
ZINC00330106	ZINC000000330106	ZINC00330106/[ZINC00330106]_[90]_log.log	1	-6.0	0.000	0.000
ZINC00330106	ZINC000000330106	ZINC00330106/[ZINC00330106]_[91]_log.log	1	-6.2	0.000	0.000
ZINC00330106	ZINC000000330106	ZINC00330106/[ZINC00330106]_[92]_log.log	1	-6.1	0.000	0.000
ZINC00330106	ZINC000000330106	ZINC00330106/[ZINC00330106]_[93]_log.log	1	-6.2	0.000	0.000
ZINC00330106	ZINC000000330106	ZINC00330106/[ZINC00330106]_[94]_log.log	1	-6.1	0.000	0.000
ZINC00330106	ZINC000000330106	ZINC00330106/[ZINC00330106]_[95]_log.log	1	-6.2	0.000	0.000
ZINC00330106	ZINC000000330106	ZINC00330106/[ZINC00330106]_[96]_log.log	1	-6.1	0.000	0.000
ZINC00330106	ZINC000000330106	ZINC00330106/[ZINC00330106]_[97]_log.log	1	-6.0	0.000	0.000
ZINC00330106	ZINC000000330106	ZINC00330106/[ZINC00330106]_[98]_log.log	1	-6.1	0.000	0.000
ZINC00330106	ZINC000000330106	ZINC00330106/[ZINC00330106]_[99]_log.log	1	-6.2	0.000	0.000
ZINC00330106	ZINC000000330106	ZINC00330106/[ZINC00330106]_[9]_log.log	1	-6.2	0.000	0.000
ZINC00402826	ZINC000000402826	ZINC00402826/[ZINC00402826]_[100]_log.log	1	-5.5	0.000	0.000
ZINC00402826	ZINC000000402826	ZINC00402826/[ZINC00402826]_[10]_log.log	1	-5.5	0.000	0.000
ZINC00402826	ZINC000000402826	ZINC00402826/[ZINC00402826]_[11]_log.log	1	-5.5	0.000	0.000
ZINC00402826	ZINC000000402826	ZINC00402826/[ZINC00402826]_[12]_log.log	1	-5.5	0.000	0.000
ZINC00402826	ZINC000000402826	ZINC00402826/[ZINC00402826]_[13]_log.log	1	-5.5	0.000	0.000
ZINC00402826	ZINC000000402826	ZINC00402826/[ZINC00402826]_[14]_log.log	1	-5.5	0.000	0.000
ZINC00402826	ZINC000000402826	ZINC00402826/[ZINC00402826]_[15]_log.log	1	-5.5	0.000	0.000
ZINC00402826	ZINC000000402826	ZINC00402826/[ZINC00402826]_[16]_log.log	1	-5.5	0.000	0.000
ZINC00402826	ZINC000000402826	ZINC00402826/[ZINC00402826]_[17]_log.log	1	-5.5	0.000	0.000
ZINC00402826	ZINC000000402826	ZINC00402826/[ZINC00402826]_[18]_log.log	1	-5.5	0.000	0.000
ZINC00402826	ZINC000000402826	ZINC00402826/[ZINC00402826]_[19]_log.log	1	-5.5	0.000	0.000
ZINC00402826	ZINC000000402826	ZINC00402826/[ZINC00402826]_[1]_log.log	1	-5.5	0.000	0.000
ZINC00402826	ZINC000000402826	ZINC00402826/[ZINC00402826]_[20]_log.log	1	-5.5	0.000	0.000
ZINC00402826	ZINC000000402826	ZINC00402826/[ZINC00402826]_[21]_log.log	1	-5.5	0.000	0.000
ZINC00402826	ZINC000000402826	ZINC00402826/[ZINC00402826]_[22]_log.log	1	-5.5	0.000	0.000
ZINC00402826	ZINC000000402826	ZINC00402826/[ZINC00402826]_[23]_log.log	1	-5.5	0.000	0.000
ZINC00402826	ZINC000000402826	ZINC00402826/[ZINC00402826]_[24]_log.log	1	-5.5	0.000	0.000
ZINC00402826	ZINC000000402826	ZINC00402826/[ZINC00402826]_[25]_log.log	1	-5.5	0.000	0.000
ZINC00402826	ZINC000000402826	ZINC00402826/[ZINC00402826]_[26]_log.log	1	-5.5	0.000	0.000
ZINC00402826	ZINC000000402826	ZINC00402826/[ZINC00402826]_[27]_log.log	1	-5.5	0.000	0.000
ZINC00402826	ZINC000000402826	ZINC00402826/[ZINC00402826]_[28]_log.log	1	-5.5	0.000	0.000
ZINC00402826	ZINC000000402826	ZINC00402826/[ZINC00402826]_[29]_log.log	1	-5.5	0.000	0.000
ZINC00402826	ZINC000000402826	ZINC00402826/[ZINC00402826]_[2]_log.log	1	-5.5	0.000	0.000
ZINC00402826	ZINC000000402826	ZINC00402826/[ZINC00402826]_[30]_log.log	1	-5.5	0.000	0.000
ZINC00402826	ZINC000000402826	ZINC00402826/[ZINC00402826]_[31]_log.log	1	-5.5	0.000	0.000
ZINC00402826	ZINC000000402826	ZINC00402826/[ZINC00402826]_[32]_log.log	1	-5.5	0.000	0.000
ZINC00402826	ZINC000000402826	ZINC00402826/[ZINC00402826]_[33]_log.log	1	-5.5	0.000	0.000
ZINC00402826	ZINC000000402826	ZINC00402826/[ZINC00402826]_[34]_log.log	1	-5.5	0.000	0.000
ZINC00402826	ZINC000000402826	ZINC00402826/[ZINC00402826]_[35]_log.log	1	-5.5	0.000	0.000
ZINC00402826	ZINC000000402826	ZINC00402826/[ZINC00402826]_[36]_log.log	1	-5.5	0.000	0.000
ZINC00402826	ZINC000000402826	ZINC00402826/[ZINC00402826]_[37]_log.log	1	-5.5	0.000	0.000
ZINC00402826	ZINC000000402826	ZINC00402826/[ZINC00402826]_[38]_log.log	1	-5.5	0.000	0.000
ZINC00402826	ZINC000000402826	ZINC00402826/[ZINC00402826]_[39]_log.log	1	-5.5	0.000	0.000
ZINC00402826	ZINC000000402826	ZINC00402826/[ZINC00402826]_[3]_log.log	1	-5.5	0.000	0.000
ZINC00402826	ZINC000000402826	ZINC00402826/[ZINC00402826]_[40]_log.log	1	-5.5	0.000	0.000
ZINC00402826	ZINC000000402826	ZINC00402826/[ZINC00402826]_[41]_log.log	1	-5.5	0.000	0.000
ZINC00402826	ZINC000000402826	ZINC00402826/[ZINC00402826]_[42]_log.log	1	-5.5	0.000	0.000
ZINC00402826	ZINC000000402826	ZINC00402826/[ZINC00402826]_[43]_log.log	1	-5.5	0.000	0.000
ZINC00402826	ZINC000000402826	ZINC00402826/[ZINC00402826]_[44]_log.log	1	-5.5	0.000	0.000
ZINC00402826	ZINC000000402826	ZINC00402826/[ZINC00402826]_[45]_log.log	1	-5.5	0.000	0.000
ZINC00402826	ZINC000000402826	ZINC00402826/[ZINC00402826]_[46]_log.log	1	-5.5	0.000	0.000
ZINC00402826	ZINC000000402826	ZINC00402826/[ZINC00402826]_[47]_log.log	1	-5.5	0.000	0.000
ZINC00402826	ZINC000000402826	ZINC00402826/[ZINC00402826]_[48]_log.log	1	-5.5	0.000	0.000
ZINC00402826	ZINC000000402826	ZINC00402826/[ZINC00402826]_[49]_log.log	1	-5.5	0.000	0.000
ZINC00402826	ZINC000000402826	ZINC00402826/[ZINC00402826]_[4]_log.log	1	-5.5	0.000	0.000
ZINC00402826	ZINC000000402826	ZINC00402826/[ZINC00402826]_[50]_log.log	1	-5.5	0.000	0.000
ZINC00402826	ZINC000000402826	ZINC00402826/[ZINC00402826]_[51]_log.log	1	-5.5	0.000	0.000
ZINC00402826	ZINC000000402826	ZINC00402826/[ZINC00402826]_[52]_log.log	1	-5.5	0.000	0.000
ZINC00402826	ZINC000000402826	ZINC00402826/[ZINC00402826]_[53]_log.log	1	-5.5	0.000	0.000
ZINC00402826	ZINC000000402826	ZINC00402826/[ZINC00402826]_[54]_log.log	1	-5.5	0.000	0.000
ZINC00402826	ZINC000000402826	ZINC00402826/[ZINC00402826]_[55]_log.log	1	-5.5	0.000	0.000
ZINC00402826	ZINC000000402826	ZINC00402826/[ZINC00402826]_[56]_log.log	1	-5.5	0.000	0.000
ZINC00402826	ZINC000000402826	ZINC00402826/[ZINC00402826]_[57]_log.log	1	-5.5	0.000	0.000
ZINC00402826	ZINC000000402826	ZINC00402826/[ZINC00402826]_[58]_log.log	1	-5.5	0.000	0.000
ZINC00402826	ZINC000000402826	ZINC00402826/[ZINC00402826]_[59]_log.log	1	-5.5	0.000	0.000
ZINC00402826	ZINC000000402826	ZINC00402826/[ZINC00402826]_[5]_log.log	1	-5.5	0.000	0.000
ZINC00402826	ZINC000000402826	ZINC00402826/[ZINC00402826]_[60]_log.log	1	-5.5	0.000	0.000
ZINC00402826	ZINC000000402826	ZINC00402826/[ZINC00402826]_[61]_log.log	1	-5.5	0.000	0.000
ZINC00402826	ZINC000000402826	ZINC00402826/[ZINC00402826]_[62]_log.log	1	-5.5	0.000	0.000
ZINC00402826	ZINC000000402826	ZINC00402826/[ZINC00402826]_[63]_log.log	1	-5.5	0.000	0.000
ZINC00402826	ZINC000000402826	ZINC00402826/[ZINC00402826]_[64]_log.log	1	-5.5	0.000	0.000
ZINC00402826	ZINC000000402826	ZINC00402826/[ZINC00402826]_[65]_log.log	1	-5.5	0.000	0.000
ZINC00402826	ZINC000000402826	ZINC00402826/[ZINC00402826]_[66]_log.log	1	-5.5	0.000	0.000
ZINC00402826	ZINC000000402826	ZINC00402826/[ZINC00402826]_[67]_log.log	1	-5.5	0.000	0.000
ZINC00402826	ZINC000000402826	ZINC00402826/[ZINC00402826]_[68]_log.log	1	-5.5	0.000	0.000
ZINC00402826	ZINC000000402826	ZINC00402826/[ZINC00402826]_[69]_log.log	1	-5.5	0.000	0.000
ZINC00402826	ZINC000000402826	ZINC00402826/[ZINC00402826]_[6]_log.log	1	-5.5	0.000	0.000
ZINC00402826	ZINC000000402826	ZINC00402826/[ZINC00402826]_[70]_log.log	1	-5.5	0.000	0.000
ZINC00402826	ZINC000000402826	ZINC00402826/[ZINC00402826]_[71]_log.log	1	-5.5	0.000	0.000
ZINC00402826	ZINC000000402826	ZINC00402826/[ZINC00402826]_[72]_log.log	1	-5.5	0.000	0.000
ZINC00402826	ZINC000000402826	ZINC00402826/[ZINC00402826]_[73]_log.log	1	-5.5	0.000	0.000
ZINC00402826	ZINC000000402826	ZINC00402826/[ZINC00402826]_[74]_log.log	1	-5.5	0.000	0.000
ZINC00402826	ZINC000000402826	ZINC00402826/[ZINC00402826]_[75]_log.log	1	-5.5	0.000	0.000
ZINC00402826	ZINC000000402826	ZINC00402826/[ZINC00402826]_[76]_log.log	1	-5.5	0.000	0.000
ZINC00402826	ZINC000000402826	ZINC00402826/[ZINC00402826]_[77]_log.log	1	-5.5	0.000	0.000
ZINC00402826	ZINC000000402826	ZINC00402826/[ZINC00402826]_[78]_log.log	1	-5.5	0.000	0.000
ZINC00402826	ZINC000000402826	ZINC00402826/[ZINC00402826]_[79]_log.log	1	-5.5	0.000	0.000
ZINC00402826	ZINC000000402826	ZINC00402826/[ZINC00402826]_[7]_log.log	1	-5.5	0.000	0.000
ZINC00402826	ZINC000000402826	ZINC00402826/[ZINC00402826]_[80]_log.log	1	-5.5	0.000	0.000
ZINC00402826	ZINC000000402826	ZINC00402826/[ZINC00402826]_[81]_log.log	1	-5.5	0.000	0.000
ZINC00402826	ZINC000000402826	ZINC00402826/[ZINC00402826]_[82]_log.log	1	-5.5	0.000	0.000
ZINC00402826	ZINC000000402826	ZINC00402826/[ZINC00402826]_[83]_log.log	1	-5.5	0.000	0.000
ZINC00402826	ZINC000000402826	ZINC00402826/[ZINC00402826]_[84]_log.log	1	-5.5	0.000	0.000
ZINC00402826	ZINC000000402826	ZINC00402826/[ZINC00402826]_[85]_log.log	1	-5.5	0.000	0.000
ZINC00402826	ZINC000000402826	ZINC00402826/[ZINC00402826]_[86]_log.log	1	-5.5	0.000	0.000
ZINC00402826	ZINC000000402826	ZINC00402826/[ZINC00402826]_[87]_log.log	1	-5.5	0.000	0.000
ZINC00402826	ZINC000000402826	ZINC00402826/[ZINC00402826]_[88]_log.log	1	-5.5	0.000	0.000
ZINC00402826	ZINC000000402826	ZINC00402826/[ZINC00402826]_[89]_log.log	1	-5.5	0.000	0.000
ZINC00402826	ZINC000000402826	ZINC00402826/[ZINC00402826]_[8]_log.log	1	-5.5	0.000	0.000
ZINC00402826	ZINC000000402826	ZINC00402826/[ZINC00402826]_[90]_log.log	1	-5.5	0.000	0.000
ZINC00402826	ZINC000000402826	ZINC00402826/[ZINC00402826]_[91]_log.log	1	-5.5	0.000	0.000
ZINC00402826	ZINC000000402826	ZINC00402826/[ZINC00402826]_[92]_log.log	1	-5.5	0.000	0.000
ZINC00402826	ZINC000000402826	ZINC00402826/[ZINC00402826]_[93]_log.log	1	-5.5	0.000	0.000
ZINC00402826	ZINC000000402826	ZINC00402826/[ZINC00402826]_[94]_log.log	1	-5.5	0.000	0.000
ZINC00402826	ZINC000000402826	ZINC00402826/[ZINC00402826]_[95]_log.log	1	-5.5	0.000	0.000
ZINC00402826	ZINC000000402826	ZINC00402826/[ZINC00402826]_[96]_log.log	1	-5.5	0.000	0.000
ZINC00402826	ZINC000000402826	ZINC00402826/[ZINC00402826]_[97]_log.log	1	-5.5	0.000	0.000
ZINC00402826	ZINC000000402826	ZINC00402826/[ZINC00402826]_[98]_log.log	1	-5.5	0.000	0.000
ZINC00402826	ZINC000000402826	ZINC00402826/[ZINC00402826]_[99]_log.log	1	-5.5	0.000	0.000
ZINC00402826	ZINC000000402826	ZINC00402826/[ZINC00402826]_[9]_log.log	1	-5.5	0.000	0.000
ZINC00402831	ZINC000000402831	ZINC00402831/[ZINC00402831]_[100]_log.log	1	-5.8	0.000	0.000
ZINC00402831	ZINC000000402831	ZINC00402831/[ZINC00402831]_[10]_log.log	1	-5.8	0.000	0.000
ZINC00402831	ZINC000000402831	ZINC00402831/[ZINC00402831]_[11]_log.log	1	-5.8	0.000	0.000
ZINC00402831	ZINC000000402831	ZINC00402831/[ZINC00402831]_[12]_log.log	1	-5.8	0.000	0.000
ZINC00402831	ZINC000000402831	ZINC00402831/[ZINC00402831]_[13]_log.log	1	-5.8	0.000	0.000
ZINC00402831	ZINC000000402831	ZINC00402831/[ZINC00402831]_[14]_log.log	1	-5.8	0.000	0.000
ZINC00402831	ZINC000000402831	ZINC00402831/[ZINC00402831]_[15]_log.log	1	-5.8	0.000	0.000
ZINC00402831	ZINC000000402831	ZINC00402831/[ZINC00402831]_[16]_log.log	1	-5.8	0.000	0.000
ZINC00402831	ZINC000000402831	ZINC00402831/[ZINC00402831]_[17]_log.log	1	-5.8	0.000	0.000
ZINC00402831	ZINC000000402831	ZINC00402831/[ZINC00402831]_[18]_log.log	1	-5.8	0.000	0.000
ZINC00402831	ZINC000000402831	ZINC00402831/[ZINC00402831]_[19]_log.log	1	-5.8	0.000	0.000
ZINC00402831	ZINC000000402831	ZINC00402831/[ZINC00402831]_[1]_log.log	1	-5.8	0.000	0.000
ZINC00402831	ZINC000000402831	ZINC00402831/[ZINC00402831]_[20]_log.log	1	-5.8	0.000	0.000
ZINC00402831	ZINC000000402831	ZINC00402831/[ZINC00402831]_[21]_log.log	1	-5.8	0.000	0.000
ZINC00402831	ZINC000000402831	ZINC00402831/[ZINC00402831]_[22]_log.log	1	-5.8	0.000	0.000
ZINC00402831	ZINC000000402831	ZINC00402831/[ZINC00402831]_[23]_log.log	1	-5.8	0.000	0.000
ZINC00402831	ZINC000000402831	ZINC00402831/[ZINC00402831]_[24]_log.log	1	-5.8	0.000	0.000
ZINC00402831	ZINC000000402831	ZINC00402831/[ZINC00402831]_[25]_log.log	1	-5.8	0.000	0.000
ZINC00402831	ZINC000000402831	ZINC00402831/[ZINC00402831]_[26]_log.log	1	-5.8	0.000	0.000
ZINC00402831	ZINC000000402831	ZINC00402831/[ZINC00402831]_[27]_log.log	1	-5.8	0.000	0.000
ZINC00402831	ZINC000000402831	ZINC00402831/[ZINC00402831]_[28]_log.log	1	-5.8	0.000	0.000
ZINC00402831	ZINC000000402831	ZINC00402831/[ZINC00402831]_[29]_log.log	1	-5.8	0.000	0.000
ZINC00402831	ZINC000000402831	ZINC00402831/[ZINC00402831]_[2]_log.log	1	-5.8	0.000	0.000
ZINC00402831	ZINC000000402831	ZINC00402831/[ZINC00402831]_[30]_log.log	1	-5.8	0.000	0.000
ZINC00402831	ZINC000000402831	ZINC00402831/[ZINC00402831]_[31]_log.log	1	-5.8	0.000	0.000
ZINC00402831	ZINC000000402831	ZINC00402831/[ZINC00402831]_[32]_log.log	1	-5.8	0.000	0.000
ZINC00402831	ZINC000000402831	ZINC00402831/[ZINC00402831]_[33]_log.log	1	-5.8	0.000	0.000
ZINC00402831	ZINC000000402831	ZINC00402831/[ZINC00402831]_[34]_log.log	1	-5.8	0.000	0.000
ZINC00402831	ZINC000000402831	ZINC00402831/[ZINC00402831]_[35]_log.log	1	-5.8	0.000	0.000
ZINC00402831	ZINC000000402831	ZINC00402831/[ZINC00402831]_[36]_log.log	1	-5.8	0.000	0.000
ZINC00402831	ZINC000000402831	ZINC00402831/[ZINC00402831]_[37]_log.log	1	-5.8	0.000	0.000
ZINC00402831	ZINC000000402831	ZINC00402831/[ZINC00402831]_[38]_log.log	1	-5.7	0.000	0.000
ZINC00402831	ZINC000000402831	ZINC00402831/[ZINC00402831]_[39]_log.log	1	-5.8	0.000	0.000
ZINC00402831	ZINC000000402831	ZINC00402831/[ZINC00402831]_[3]_log.log	1	-5.8	0.000	0.000
ZINC00402831	ZINC000000402831	ZINC00402831/[ZINC00402831]_[40]_log.log	1	-5.8	0.000	0.000
ZINC00402831	ZINC000000402831	ZINC00402831/[ZINC00402831]_[41]_log.log	1	-5.8	0.000	0.000
ZINC00402831	ZINC000000402831	ZINC00402831/[ZINC00402831]_[42]_log.log	1	-5.8	0.000	0.000
ZINC00402831	ZINC000000402831	ZINC00402831/[ZINC00402831]_[43]_log.log	1	-5.8	0.000	0.000
ZINC00402831	ZINC000000402831	ZINC00402831/[ZINC00402831]_[44]_log.log	1	-5.8	0.000	0.000
ZINC00402831	ZINC000000402831	ZINC00402831/[ZINC00402831]_[45]_log.log	1	-5.8	0.000	0.000
ZINC00402831	ZINC000000402831	ZINC00402831/[ZINC00402831]_[46]_log.log	1	-5.8	0.000	0.000
ZINC00402831	ZINC000000402831	ZINC00402831/[ZINC00402831]_[47]_log.log	1	-5.8	0.000	0.000
ZINC00402831	ZINC000000402831	ZINC00402831/[ZINC00402831]_[48]_log.log	1	-5.8	0.000	0.000
ZINC00402831	ZINC000000402831	ZINC00402831/[ZINC00402831]_[49]_log.log	1	-5.8	0.000	0.000
ZINC00402831	ZINC000000402831	ZINC00402831/[ZINC00402831]_[4]_log.log	1	-5.8	0.000	0.000
ZINC00402831	ZINC000000402831	ZINC00402831/[ZINC00402831]_[50]_log.log	1	-5.8	0.000	0.000
ZINC00402831	ZINC000000402831	ZINC00402831/[ZINC00402831]_[51]_log.log	1	-5.8	0.000	0.000
ZINC00402831	ZINC000000402831	ZINC00402831/[ZINC00402831]_[52]_log.log	1	-5.8	0.000	0.000
ZINC00402831	ZINC000000402831	ZINC00402831/[ZINC00402831]_[53]_log.log	1	-5.8	0.000	0.000
ZINC00402831	ZINC000000402831	ZINC00402831/[ZINC00402831]_[54]_log.log	1	-5.8	0.000	0.000
ZINC00402831	ZINC000000402831	ZINC00402831/[ZINC00402831]_[55]_log.log	1	-5.8	0.000	0.000
ZINC00402831	ZINC000000402831	ZINC00402831/[ZINC00402831]_[56]_log.log	1	-5.8	0.000	0.000
ZINC00402831	ZINC000000402831	ZINC00402831/[ZINC00402831]_[57]_log.log	1	-5.8	0.000	0.000
ZINC00402831	ZINC000000402831	ZINC00402831/[ZINC00402831]_[58]_log.log	1	-5.8	0.000	0.000
ZINC00402831	ZINC000000402831	ZINC00402831/[ZINC00402831]_[59]_log.log	1	-5.8	0.000	0.000
ZINC00402831	ZINC000000402831	ZINC00402831/[ZINC00402831]_[5]_log.log	1	-5.8	0.000	0.000
ZINC00402831	ZINC000000402831	ZINC00402831/[ZINC00402831]_[60]_log.log	1	-5.8	0.000	0.000
ZINC00402831	ZINC000000402831	ZINC00402831/[ZINC00402831]_[61]_log.log	1	-5.8	0.000	0.000
ZINC00402831	ZINC000000402831	ZINC00402831/[ZINC00402831]_[62]_log.log	1	-5.8	0.000	0.000
ZINC00402831	ZINC000000402831	ZINC00402831/[ZINC00402831]_[63]_log.log	1	-5.8	0.000	0.000
ZINC00402831	ZINC000000402831	ZINC00402831/[ZINC00402831]_[64]_log.log	1	-5.8	0.000	0.000
ZINC00402831	ZINC000000402831	ZINC00402831/[ZINC00402831]_[65]_log.log	1	-5.8	0.000	0.000
ZINC00402831	ZINC000000402831	ZINC00402831/[ZINC00402831]_[66]_log.log	1	-5.8	0.000	0.000
ZINC00402831	ZINC000000402831	ZINC00402831/[ZINC00402831]_[67]_log.log	1	-5.8	0.000	0.000
ZINC00402831	ZINC000000402831	ZINC00402831/[ZINC00402831]_[68]_log.log	1	-5.8	0.000	0.000
ZINC00402831	ZINC000000402831	ZINC00402831/[ZINC00402831]_[69]_log.log	1	-5.8	0.000	0.000
ZINC00402831	ZINC000000402831	ZINC00402831/[ZINC00402831]_[6]_log.log	1	-5.8	0.000	0.000
ZINC00402831	ZINC000000402831	ZINC00402831/[ZINC00402831]_[70]_log.log	1	-5.8	0.000	0.000
ZINC00402831	ZINC000000402831	ZINC00402831/[ZINC00402831]_[71]_log.log	1	-5.8	0.000	0.000
ZINC00402831	ZINC000000402831	ZINC00402831/[ZINC00402831]_[72]_log.log	1	-5.8	0.000	0.000
ZINC00402831	ZINC000000402831	ZINC00402831/[ZINC00402831]_[73]_log.log	1	-5.8	0.000	0.000
ZINC00402831	ZINC000000402831	ZINC00402831/[ZINC00402831]_[74]_log.log	1	-5.7	0.000	0.000
ZINC00402831	ZINC000000402831	ZINC00402831/[ZINC00402831]_[75]_log.log	1	-5.8	0.000	0.000
ZINC00402831	ZINC000000402831	ZINC00402831/[ZINC00402831]_[76]_log.log	1	-5.8	0.000	0.000
ZINC00402831	ZINC000000402831	ZINC00402831/[ZINC00402831]_[77]_log.log	1	-5.8	0.000	0.000
ZINC00402831	ZINC000000402831	ZINC00402831/[ZINC00402831]_[78]_log.log	1	-5.8	0.000	0.000
ZINC00402831	ZINC000000402831	ZINC00402831/[ZINC00402831]_[79]_log.log	1	-5.8	0.000	0.000
ZINC00402831	ZINC000000402831	ZINC00402831/[ZINC00402831]_[7]_log.log	1	-5.8	0.000	0.000
ZINC00402831	ZINC000000402831	ZINC00402831/[ZINC00402831]_[80]_log.log	1	-5.8	0.000	0.000
ZINC00402831	ZINC000000402831	ZINC00402831/[ZINC00402831]_[81]_log.log	1	-5.8	0.000	0.000
ZINC00402831	ZINC000000402831	ZINC00402831/[ZINC00402831]_[82]_log.log	1	-5.8	0.000	0.000
ZINC00402831	ZINC000000402831	ZINC00402831/[ZINC00402831]_[83]_log.log	1	-5.8	0.000	0.000
ZINC00402831	ZINC000000402831	ZINC00402831/[ZINC00402831]_[84]_log.log	1	-5.8	0.000	0.000
ZINC00402831	ZINC000000402831	ZINC00402831/[ZINC00402831]_[85]_log.log	1	-5.8	0.000	0.000
ZINC00402831	ZINC000000402831	ZINC00402831/[ZINC00402831]_[86]_log.log	1	-5.8	0.000	0.000
ZINC00402831	ZINC000000402831	ZINC00402831/[ZINC00402831]_[87]_log.log	1	-5.8	0.000	0.000
ZINC00402831	ZINC000000402831	ZINC00402831/[ZINC00402831]_[88]_log.log	1	-5.8	0.000	0.000
ZINC00402831	ZINC000000402831	ZINC00402831/[ZINC00402831]_[89]_log.log	1	-5.8	0.000	0.000
ZINC00402831	ZINC000000402831	ZINC00402831/[ZINC00402831]_[8]_log.log	1	-5.8	0.000	0.000
ZINC00402831	ZINC000000402831	ZINC00402831/[ZINC00402831]_[90]_log.log	1	-5.8	0.000	0.000
ZINC00402831	ZINC000000402831	ZINC00402831/[ZINC00402831]_[91]_log.log	1	-5.8	0.000	0.000
ZINC00402831	ZINC000000402831	ZINC00402831/[ZINC00402831]_[92]_log.log	1	-5.8	0.000	0.000
ZINC00402831	ZINC000000402831	ZINC00402831/[ZINC00402831]_[93]_log.log	1	-5.8	0.000	0.000
ZINC00402831	ZINC000000402831	ZINC00402831/[ZINC00402831]_[94]_log.log	1	-5.8	0.000	0.000
ZINC00402831	ZINC000000402831	ZINC00402831/[ZINC00402831]_[95]_log.log	1	-5.8	0.000	0.000
ZINC00402831	ZINC000000402831	ZINC00402831/[ZINC00402831]_[96]_log.log	1	-5.8	0.000	0.000
ZINC00402831	ZINC000000402831	ZINC00402831/[ZINC00402831]_[97]_log.log	1	-5.8	0.000	0.000
ZINC00402831	ZINC000000402831	ZINC00402831/[ZINC00402831]_[98]_log.log	1	-5.8	0.000	0.000
ZINC00402831	ZINC000000402831	ZINC00402831/[ZINC00402831]_[99]_log.log	1	-5.8	0.000	0.000
ZINC00402831	ZINC000000402831	ZINC00402831/[ZINC00402831]_[9]_log.log	1	-5.8	0.000	0.000
ZINC00517578	ZINC000000517578	ZINC00517578/[ZINC00517578]_[100]_log.log	1	-5.5	0.000	0.000
ZINC00517578	ZINC000000517578	ZINC00517578/[ZINC00517578]_[10]_log.log	1	-5.6	0.000	0.000
ZINC00517578	ZINC000000517578	ZINC00517578/[ZINC00517578]_[11]_log.log	1	-5.6	0.000	0.000
ZINC00517578	ZINC000000517578	ZINC00517578/[ZINC00517578]_[12]_log.log	1	-5.6	0.000	0.000
ZINC00517578	ZINC000000517578	ZINC00517578/[ZINC00517578]_[13]_log.log	1	-5.6	0.000	0.000
ZINC00517578	ZINC000000517578	ZINC00517578/[ZINC00517578]_[14]_log.log	1	-5.6	0.000	0.000
ZINC00517578	ZINC000000517578	ZINC00517578/[ZINC00517578]_[15]_log.log	1	-5.6	0.000	0.000
ZINC00517578	ZINC000000517578	ZINC00517578/[ZINC00517578]_[16]_log.log	1	-5.6	0.000	0.000
ZINC00517578	ZINC000000517578	ZINC00517578/[ZINC00517578]_[17]_log.log	1	-5.6	0.000	0.000
ZINC00517578	ZINC000000517578	ZINC00517578/[ZINC00517578]_[18]_log.log	1	-5.6	0.000	0.000
ZINC00517578	ZINC000000517578	ZINC00517578/[ZINC00517578]_[19]_log.log	1	-5.5	0.000	0.000
ZINC00517578	ZINC000000517578	ZINC00517578/[ZINC00517578]_[1]_log.log	1	-5.6	0.000	0.000
ZINC00517578	ZINC000000517578	ZINC00517578/[ZINC00517578]_[20]_log.log	1	-5.6	0.000	0.000
ZINC00517578	ZINC000000517578	ZINC00517578/[ZINC00517578]_[21]_log.log	1	-5.6	0.000	0.000
ZINC00517578	ZINC000000517578	ZINC00517578/[ZINC00517578]_[22]_log.log	1	-5.5	0.000	0.000
ZINC00517578	ZINC000000517578	ZINC00517578/[ZINC00517578]_[23]_log.log	1	-5.6	0.000	0.000
ZINC00517578	ZINC000000517578	ZINC00517578/[ZINC00517578]_[24]_log.log	1	-5.6	0.000	0.000
ZINC00517578	ZINC000000517578	ZINC00517578/[ZINC00517578]_[25]_log.log	1	-5.6	0.000	0.000
ZINC00517578	ZINC000000517578	ZINC00517578/[ZINC00517578]_[26]_log.log	1	-5.6	0.000	0.000
ZINC00517578	ZINC000000517578	ZINC00517578/[ZINC00517578]_[27]_log.log	1	-5.6	0.000	0.000
ZINC00517578	ZINC000000517578	ZINC00517578/[ZINC00517578]_[28]_log.log	1	-5.7	0.000	0.000
ZINC00517578	ZINC000000517578	ZINC00517578/[ZINC00517578]_[29]_log.log	1	-5.5	0.000	0.000
ZINC00517578	ZINC000000517578	ZINC00517578/[ZINC00517578]_[2]_log.log	1	-5.6	0.000	0.000
ZINC00517578	ZINC000000517578	ZINC00517578/[ZINC00517578]_[30]_log.log	1	-5.5	0.000	0.000
ZINC00517578	ZINC000000517578	ZINC00517578/[ZINC00517578]_[31]_log.log	1	-5.5	0.000	0.000
ZINC00517578	ZINC000000517578	ZINC00517578/[ZINC00517578]_[32]_log.log	1	-5.6	0.000	0.000
ZINC00517578	ZINC000000517578	ZINC00517578/[ZINC00517578]_[33]_log.log	1	-5.6	0.000	0.000
ZINC00517578	ZINC000000517578	ZINC00517578/[ZINC00517578]_[34]_log.log	1	-5.6	0.000	0.000
ZINC00517578	ZINC000000517578	ZINC00517578/[ZINC00517578]_[35]_log.log	1	-5.5	0.000	0.000
ZINC00517578	ZINC000000517578	ZINC00517578/[ZINC00517578]_[36]_log.log	1	-5.6	0.000	0.000
ZINC00517578	ZINC000000517578	ZINC00517578/[ZINC00517578]_[37]_log.log	1	-5.5	0.000	0.000
ZINC00517578	ZINC000000517578	ZINC00517578/[ZINC00517578]_[38]_log.log	1	-5.6	0.000	0.000
ZINC00517578	ZINC000000517578	ZINC00517578/[ZINC00517578]_[39]_log.log	1	-5.6	0.000	0.000
ZINC00517578	ZINC000000517578	ZINC00517578/[ZINC00517578]_[3]_log.log	1	-5.6	0.000	0.000
ZINC00517578	ZINC000000517578	ZINC00517578/[ZINC00517578]_[40]_log.log	1	-5.6	0.000	0.000
ZINC00517578	ZINC000000517578	ZINC00517578/[ZINC00517578]_[41]_log.log	1	-5.6	0.000	0.000
ZINC00517578	ZINC000000517578	ZINC00517578/[ZINC00517578]_[42]_log.log	1	-5.6	0.000	0.000
ZINC00517578	ZINC000000517578	ZINC00517578/[ZINC00517578]_[43]_log.log	1	-5.6	0.000	0.000
ZINC00517578	ZINC000000517578	ZINC00517578/[ZINC00517578]_[44]_log.log	1	-5.6	0.000	0.000
ZINC00517578	ZINC000000517578	ZINC00517578/[ZINC00517578]_[45]_log.log	1	-5.6	0.000	0.000
ZINC00517578	ZINC000000517578	ZINC00517578/[ZINC00517578]_[46]_log.log	1	-5.5	0.000	0.000
ZINC00517578	ZINC000000517578	ZINC00517578/[ZINC00517578]_[47]_log.log	1	-5.6	0.000	0.000
ZINC00517578	ZINC000000517578	ZINC00517578/[ZINC00517578]_[48]_log.log	1	-5.6	0.000	0.000
ZINC00517578	ZINC000000517578	ZINC00517578/[ZINC00517578]_[49]_log.log	1	-5.6	0.000	0.000
ZINC00517578	ZINC000000517578	ZINC00517578/[ZINC00517578]_[4]_log.log	1	-5.5	0.000	0.000
ZINC00517578	ZINC000000517578	ZINC00517578/[ZINC00517578]_[50]_log.log	1	-5.6	0.000	0.000
ZINC00517578	ZINC000000517578	ZINC00517578/[ZINC00517578]_[51]_log.log	1	-5.5	0.000	0.000
ZINC00517578	ZINC000000517578	ZINC00517578/[ZINC00517578]_[52]_log.log	1	-5.7	0.000	0.000
ZINC00517578	ZINC000000517578	ZINC00517578/[ZINC00517578]_[53]_log.log	1	-5.6	0.000	0.000
ZINC00517578	ZINC000000517578	ZINC00517578/[ZINC00517578]_[54]_log.log	1	-5.6	0.000	0.000
ZINC00517578	ZINC000000517578	ZINC00517578/[ZINC00517578]_[55]_log.log	1	-5.6	0.000	0.000
ZINC00517578	ZINC000000517578	ZINC00517578/[ZINC00517578]_[56]_log.log	1	-5.6	0.000	0.000
ZINC00517578	ZINC000000517578	ZINC00517578/[ZINC00517578]_[57]_log.log	1	-5.6	0.000	0.000
ZINC00517578	ZINC000000517578	ZINC00517578/[ZINC00517578]_[58]_log.log	1	-5.6	0.000	0.000
ZINC00517578	ZINC000000517578	ZINC00517578/[ZINC00517578]_[59]_log.log	1	-5.6	0.000	0.000
ZINC00517578	ZINC000000517578	ZINC00517578/[ZINC00517578]_[5]_log.log	1	-5.5	0.000	0.000
ZINC00517578	ZINC000000517578	ZINC00517578/[ZINC00517578]_[60]_log.log	1	-5.6	0.000	0.000
ZINC00517578	ZINC000000517578	ZINC00517578/[ZINC00517578]_[61]_log.log	1	-5.6	0.000	0.000
ZINC00517578	ZINC000000517578	ZINC00517578/[ZINC00517578]_[62]_log.log	1	-5.5	0.000	0.000
ZINC00517578	ZINC000000517578	ZINC00517578/[ZINC00517578]_[63]_log.log	1	-5.6	0.000	0.000
ZINC00517578	ZINC000000517578	ZINC00517578/[ZINC00517578]_[64]_log.log	1	-5.6	0.000	0.000
ZINC00517578	ZINC000000517578	ZINC00517578/[ZINC00517578]_[65]_log.log	1	-5.5	0.000	0.000
ZINC00517578	ZINC000000517578	ZINC00517578/[ZINC00517578]_[66]_log.log	1	-5.6	0.000	0.000
ZINC00517578	ZINC000000517578	ZINC00517578/[ZINC00517578]_[67]_log.log	1	-5.6	0.000	0.000
ZINC00517578	ZINC000000517578	ZINC00517578/[ZINC00517578]_[68]_log.log	1	-5.7	0.000	0.000
ZINC00517578	ZINC000000517578	ZINC00517578/[ZINC00517578]_[69]_log.log	1	-5.5	0.000	0.000
ZINC00517578	ZINC000000517578	ZINC00517578/[ZINC00517578]_[6]_log.log	1	-5.7	0.000	0.000
ZINC00517578	ZINC000000517578	ZINC00517578/[ZINC00517578]_[70]_log.log	1	-5.5	0.000	0.000
ZINC00517578	ZINC000000517578	ZINC00517578/[ZINC00517578]_[71]_log.log	1	-5.6	0.000	0.000
ZINC00517578	ZINC000000517578	ZINC00517578/[ZINC00517578]_[72]_log.log	1	-5.6	0.000	0.000
ZINC00517578	ZINC000000517578	ZINC00517578/[ZINC00517578]_[73]_log.log	1	-5.7	0.000	0.000
ZINC00517578	ZINC000000517578	ZINC00517578/[ZINC00517578]_[74]_log.log	1	-5.6	0.000	0.000
ZINC00517578	ZINC000000517578	ZINC00517578/[ZINC00517578]_[75]_log.log	1	-5.6	0.000	0.000
ZINC00517578	ZINC000000517578	ZINC00517578/[ZINC00517578]_[76]_log.log	1	-5.6	0.000	0.000
ZINC00517578	ZINC000000517578	ZINC00517578/[ZINC00517578]_[77]_log.log	1	-5.7	0.000	0.000
ZINC00517578	ZINC000000517578	ZINC00517578/[ZINC00517578]_[78]_log.log	1	-5.6	0.000	0.000
ZINC00517578	ZINC000000517578	ZINC00517578/[ZINC00517578]_[79]_log.log	1	-5.6	0.000	0.000
ZINC00517578	ZINC000000517578	ZINC00517578/[ZINC00517578]_[7]_log.log	1	-5.6	0.000	0.000
ZINC00517578	ZINC000000517578	ZINC00517578/[ZINC00517578]_[80]_log.log	1	-5.6	0.000	0.000
ZINC00517578	ZINC000000517578	ZINC00517578/[ZINC00517578]_[81]_log.log	1	-5.6	0.000	0.000
ZINC00517578	ZINC000000517578	ZINC00517578/[ZINC00517578]_[82]_log.log	1	-5.5	0.000	0.000
ZINC00517578	ZINC000000517578	ZINC00517578/[ZINC00517578]_[83]_log.log	1	-5.6	0.000	0.000
ZINC00517578	ZINC000000517578	ZINC00517578/[ZINC00517578]_[84]_log.log	1	-5.6	0.000	0.000
ZINC00517578	ZINC000000517578	ZINC00517578/[ZINC00517578]_[85]_log.log	1	-5.6	0.000	0.000
ZINC00517578	ZINC000000517578	ZINC00517578/[ZINC00517578]_[86]_log.log	1	-5.6	0.000	0.000
ZINC00517578	ZINC000000517578	ZINC00517578/[ZINC00517578]_[87]_log.log	1	-5.6	0.000	0.000
ZINC00517578	ZINC000000517578	ZINC00517578/[ZINC00517578]_[88]_log.log	1	-5.6	0.000	0.000
ZINC00517578	ZINC000000517578	ZINC00517578/[ZINC00517578]_[89]_log.log	1	-5.6	0.000	0.000
ZINC00517578	ZINC000000517578	ZINC00517578/[ZINC00517578]_[8]_log.log	1	-5.6	0.000	0.000
ZINC00517578	ZINC000000517578	ZINC00517578/[ZINC00517578]_[90]_log.log	1	-5.6	0.000	0.000
ZINC00517578	ZINC000000517578	ZINC00517578/[ZINC00517578]_[91]_log.log	1	-5.6	0.000	0.000
ZINC00517578	ZINC000000517578	ZINC00517578/[ZINC00517578]_[92]_log.log	1	-5.5	0.000	0.000
ZINC00517578	ZINC000000517578	ZINC00517578/[ZINC00517578]_[93]_log.log	1	-5.6	0.000	0.000
ZINC00517578	ZINC000000517578	ZINC00517578/[ZINC00517578]_[94]_log.log	1	-5.5	0.000	0.000
ZINC00517578	ZINC000000517578	ZINC00517578/[ZINC00517578]_[95]_log.log	1	-5.6	0.000	0.000
ZINC00517578	ZINC000000517578	ZINC00517578/[ZINC00517578]_[96]_log.log	1	-5.5	0.000	0.000
ZINC00517578	ZINC000000517578	ZINC00517578/[ZINC00517578]_[97]_log.log	1	-5.6	0.000	0.000
ZINC00517578	ZINC000000517578	ZINC00517578/[ZINC00517578]_[98]_log.log	1	-5.7	0.000	0.000
ZINC00517578	ZINC000000517578	ZINC00517578/[ZINC00517578]_[99]_log.log	1	-5.6	0.000	0.000
ZINC00517578	ZINC000000517578	ZINC00517578/[ZINC00517578]_[9]_log.log	1	-5.5	0.000	0.000
ZINC00599734	ZINC000000599734	ZINC00599734/[ZINC00599734]_[100]_log.log	1	-7.1	0.000	0.000
ZINC00599734	ZINC000000599734	ZINC00599734/[ZINC00599734]_[10]_log.log	1	-7.3	0.000	0.000
ZINC00599734	ZINC000000599734	ZINC00599734/[ZINC00599734]_[11]_log.log	1	-6.6	0.000	0.000
ZINC00599734	ZINC000000599734	ZINC00599734/[ZINC00599734]_[12]_log.log	1	-8.2	0.000	0.000
ZINC00599734	ZINC000000599734	ZINC00599734/[ZINC00599734]_[13]_log.log	1	-7.8	0.000	0.000
ZINC00599734	ZINC000000599734	ZINC00599734/[ZINC00599734]_[14]_log.log	1	-7.7	0.000	0.000
ZINC00599734	ZINC000000599734	ZINC00599734/[ZINC00599734]_[15]_log.log	1	-7.8	0.000	0.000
ZINC00599734	ZINC000000599734	ZINC00599734/[ZINC00599734]_[16]_log.log	1	-8.3	0.000	0.000
ZINC00599734	ZINC000000599734	ZINC00599734/[ZINC00599734]_[17]_log.log	1	-7.6	0.000	0.000
ZINC00599734	ZINC000000599734	ZINC00599734/[ZINC00599734]_[18]_log.log	1	-7.6	0.000	0.000
ZINC00599734	ZINC000000599734	ZINC00599734/[ZINC00599734]_[19]_log.log	1	-7.8	0.000	0.000
ZINC00599734	ZINC000000599734	ZINC00599734/[ZINC00599734]_[1]_log.log	1	-6.9	0.000	0.000
ZINC00599734	ZINC000000599734	ZINC00599734/[ZINC00599734]_[20]_log.log	1	-8.0	0.000	0.000
ZINC00599734	ZINC000000599734	ZINC00599734/[ZINC00599734]_[21]_log.log	1	-7.8	0.000	0.000
ZINC00599734	ZINC000000599734	ZINC00599734/[ZINC00599734]_[22]_log.log	1	-7.5	0.000	0.000
ZINC00599734	ZINC000000599734	ZINC00599734/[ZINC00599734]_[23]_log.log	1	-6.9	0.000	0.000
ZINC00599734	ZINC000000599734	ZINC00599734/[ZINC00599734]_[24]_log.log	1	-8.1	0.000	0.000
ZINC00599734	ZINC000000599734	ZINC00599734/[ZINC00599734]_[25]_log.log	1	-7.5	0.000	0.000
ZINC00599734	ZINC000000599734	ZINC00599734/[ZINC00599734]_[26]_log.log	1	-8.4	0.000	0.000
ZINC00599734	ZINC000000599734	ZINC00599734/[ZINC00599734]_[27]_log.log	1	-8.1	0.000	0.000
ZINC00599734	ZINC000000599734	ZINC00599734/[ZINC00599734]_[28]_log.log	1	-7.3	0.000	0.000
ZINC00599734	ZINC000000599734	ZINC00599734/[ZINC00599734]_[29]_log.log	1	-7.0	0.000	0.000
ZINC00599734	ZINC000000599734	ZINC00599734/[ZINC00599734]_[2]_log.log	1	-7.1	0.000	0.000
ZINC00599734	ZINC000000599734	ZINC00599734/[ZINC00599734]_[30]_log.log	1	-8.1	0.000	0.000
ZINC00599734	ZINC000000599734	ZINC00599734/[ZINC00599734]_[31]_log.log	1	-8.1	0.000	0.000
ZINC00599734	ZINC000000599734	ZINC00599734/[ZINC00599734]_[32]_log.log	1	-7.8	0.000	0.000
ZINC00599734	ZINC000000599734	ZINC00599734/[ZINC00599734]_[33]_log.log	1	-8.3	0.000	0.000
ZINC00599734	ZINC000000599734	ZINC00599734/[ZINC00599734]_[34]_log.log	1	-6.9	0.000	0.000
ZINC00599734	ZINC000000599734	ZINC00599734/[ZINC00599734]_[35]_log.log	1	-6.8	0.000	0.000
ZINC00599734	ZINC000000599734	ZINC00599734/[ZINC00599734]_[36]_log.log	1	-6.8	0.000	0.000
ZINC00599734	ZINC000000599734	ZINC00599734/[ZINC00599734]_[37]_log.log	1	-8.3	0.000	0.000
ZINC00599734	ZINC000000599734	ZINC00599734/[ZINC00599734]_[38]_log.log	1	-6.6	0.000	0.000
ZINC00599734	ZINC000000599734	ZINC00599734/[ZINC00599734]_[39]_log.log	1	-7.7	0.000	0.000
ZINC00599734	ZINC000000599734	ZINC00599734/[ZINC00599734]_[3]_log.log	1	-6.6	0.000	0.000
ZINC00599734	ZINC000000599734	ZINC00599734/[ZINC00599734]_[40]_log.log	1	-8.1	0.000	0.000
ZINC00599734	ZINC000000599734	ZINC00599734/[ZINC00599734]_[41]_log.log	1	-8.4	0.000	0.000
ZINC00599734	ZINC000000599734	ZINC00599734/[ZINC00599734]_[42]_log.log	1	-8.2	0.000	0.000
ZINC00599734	ZINC000000599734	ZINC00599734/[ZINC00599734]_[43]_log.log	1	-7.7	0.000	0.000
ZINC00599734	ZINC000000599734	ZINC00599734/[ZINC00599734]_[44]_log.log	1	-7.5	0.000	0.000
ZINC00599734	ZINC000000599734	ZINC00599734/[ZINC00599734]_[45]_log.log	1	-8.1	0.000	0.000
ZINC00599734	ZINC000000599734	ZINC00599734/[ZINC00599734]_[46]_log.log	1	-7.1	0.000	0.000
ZINC00599734	ZINC000000599734	ZINC00599734/[ZINC00599734]_[47]_log.log	1	-8.1	0.000	0.000
ZINC00599734	ZINC000000599734	ZINC00599734/[ZINC00599734]_[48]_log.log	1	-7.1	0.000	0.000
ZINC00599734	ZINC000000599734	ZINC00599734/[ZINC00599734]_[49]_log.log	1	-7.7	0.000	0.000
ZINC00599734	ZINC000000599734	ZINC00599734/[ZINC00599734]_[4]_log.log	1	-8.3	0.000	0.000
ZINC00599734	ZINC000000599734	ZINC00599734/[ZINC00599734]_[50]_log.log	1	-7.5	0.000	0.000
ZINC00599734	ZINC000000599734	ZINC00599734/[ZINC00599734]_[51]_log.log	1	-7.7	0.000	0.000
ZINC00599734	ZINC000000599734	ZINC00599734/[ZINC00599734]_[52]_log.log	1	-7.5	0.000	0.000
ZINC00599734	ZINC000000599734	ZINC00599734/[ZINC00599734]_[53]_log.log	1	-6.8	0.000	0.000
ZINC00599734	ZINC000000599734	ZINC00599734/[ZINC00599734]_[54]_log.log	1	-6.9	0.000	0.000
ZINC00599734	ZINC000000599734	ZINC00599734/[ZINC00599734]_[55]_log.log	1	-8.0	0.000	0.000
ZINC00599734	ZINC000000599734	ZINC00599734/[ZINC00599734]_[56]_log.log	1	-8.1	0.000	0.000
ZINC00599734	ZINC000000599734	ZINC00599734/[ZINC00599734]_[57]_log.log	1	-6.6	0.000	0.000
ZINC00599734	ZINC000000599734	ZINC00599734/[ZINC00599734]_[58]_log.log	1	-7.8	0.000	0.000
ZINC00599734	ZINC000000599734	ZINC00599734/[ZINC00599734]_[59]_log.log	1	-8.3	0.000	0.000
ZINC00599734	ZINC000000599734	ZINC00599734/[ZINC00599734]_[5]_log.log	1	-7.6	0.000	0.000
ZINC00599734	ZINC000000599734	ZINC00599734/[ZINC00599734]_[60]_log.log	1	-8.2	0.000	0.000
ZINC00599734	ZINC000000599734	ZINC00599734/[ZINC00599734]_[61]_log.log	1	-7.0	0.000	0.000
ZINC00599734	ZINC000000599734	ZINC00599734/[ZINC00599734]_[62]_log.log	1	-7.8	0.000	0.000
ZINC00599734	ZINC000000599734	ZINC00599734/[ZINC00599734]_[63]_log.log	1	-7.1	0.000	0.000
ZINC00599734	ZINC000000599734	ZINC00599734/[ZINC00599734]_[64]_log.log	1	-7.5	0.000	0.000
ZINC00599734	ZINC000000599734	ZINC00599734/[ZINC00599734]_[65]_log.log	1	-6.9	0.000	0.000
ZINC00599734	ZINC000000599734	ZINC00599734/[ZINC00599734]_[66]_log.log	1	-8.1	0.000	0.000
ZINC00599734	ZINC000000599734	ZINC00599734/[ZINC00599734]_[67]_log.log	1	-7.8	0.000	0.000
ZINC00599734	ZINC000000599734	ZINC00599734/[ZINC00599734]_[68]_log.log	1	-7.1	0.000	0.000
ZINC00599734	ZINC000000599734	ZINC00599734/[ZINC00599734]_[69]_log.log	1	-7.0	0.000	0.000
ZINC00599734	ZINC000000599734	ZINC00599734/[ZINC00599734]_[6]_log.log	1	-8.2	0.000	0.000
ZINC00599734	ZINC000000599734	ZINC00599734/[ZINC00599734]_[70]_log.log	1	-8.0	0.000	0.000
ZINC00599734	ZINC000000599734	ZINC00599734/[ZINC00599734]_[71]_log.log	1	-8.0	0.000	0.000
ZINC00599734	ZINC000000599734	ZINC00599734/[ZINC00599734]_[72]_log.log	1	-7.7	0.000	0.000
ZINC00599734	ZINC000000599734	ZINC00599734/[ZINC00599734]_[73]_log.log	1	-7.1	0.000	0.000
ZINC00599734	ZINC000000599734	ZINC00599734/[ZINC00599734]_[74]_log.log	1	-7.2	0.000	0.000
ZINC00599734	ZINC000000599734	ZINC00599734/[ZINC00599734]_[75]_log.log	1	-6.6	0.000	0.000
ZINC00599734	ZINC000000599734	ZINC00599734/[ZINC00599734]_[76]_log.log	1	-6.7	0.000	0.000
ZINC00599734	ZINC000000599734	ZINC00599734/[ZINC00599734]_[77]_log.log	1	-6.7	0.000	0.000
ZINC00599734	ZINC000000599734	ZINC00599734/[ZINC00599734]_[78]_log.log	1	-7.7	0.000	0.000
ZINC00599734	ZINC000000599734	ZINC00599734/[ZINC00599734]_[79]_log.log	1	-8.2	0.000	0.000
ZINC00599734	ZINC000000599734	ZINC00599734/[ZINC00599734]_[7]_log.log	1	-8.0	0.000	0.000
ZINC00599734	ZINC000000599734	ZINC00599734/[ZINC00599734]_[80]_log.log	1	-7.9	0.000	0.000
ZINC00599734	ZINC000000599734	ZINC00599734/[ZINC00599734]_[81]_log.log	1	-7.9	0.000	0.000
ZINC00599734	ZINC000000599734	ZINC00599734/[ZINC00599734]_[82]_log.log	1	-7.1	0.000	0.000
ZINC00599734	ZINC000000599734	ZINC00599734/[ZINC00599734]_[83]_log.log	1	-8.2	0.000	0.000
ZINC00599734	ZINC000000599734	ZINC00599734/[ZINC00599734]_[84]_log.log	1	-6.9	0.000	0.000
ZINC00599734	ZINC000000599734	ZINC00599734/[ZINC00599734]_[85]_log.log	1	-8.0	0.000	0.000
ZINC00599734	ZINC000000599734	ZINC00599734/[ZINC00599734]_[86]_log.log	1	-7.5	0.000	0.000
ZINC00599734	ZINC000000599734	ZINC00599734/[ZINC00599734]_[87]_log.log	1	-7.9	0.000	0.000
ZINC00599734	ZINC000000599734	ZINC00599734/[ZINC00599734]_[88]_log.log	1	-8.1	0.000	0.000
ZINC00599734	ZINC000000599734	ZINC00599734/[ZINC00599734]_[89]_log.log	1	-8.3	0.000	0.000
ZINC00599734	ZINC000000599734	ZINC00599734/[ZINC00599734]_[8]_log.log	1	-7.8	0.000	0.000
ZINC00599734	ZINC000000599734	ZINC00599734/[ZINC00599734]_[90]_log.log	1	-7.1	0.000	0.000
ZINC00599734	ZINC000000599734	ZINC00599734/[ZINC00599734]_[91]_log.log	1	-7.7	0.000	0.000
ZINC00599734	ZINC000000599734	ZINC00599734/[ZINC00599734]_[92]_log.log	1	-7.9	0.000	0.000
ZINC00599734	ZINC000000599734	ZINC00599734/[ZINC00599734]_[93]_log.log	1	-8.1	0.000	0.000
ZINC00599734	ZINC000000599734	ZINC00599734/[ZINC00599734]_[94]_log.log	1	-8.2	0.000	0.000
ZINC00599734	ZINC000000599734	ZINC00599734/[ZINC00599734]_[95]_log.log	1	-8.2	0.000	0.000
ZINC00599734	ZINC000000599734	ZINC00599734/[ZINC00599734]_[96]_log.log	1	-7.5	0.000	0.000
ZINC00599734	ZINC000000599734	ZINC00599734/[ZINC00599734]_[97]_log.log	1	-7.7	0.000	0.000
ZINC00599734	ZINC000000599734	ZINC00599734/[ZINC00599734]_[98]_log.log	1	-7.1	0.000	0.000
ZINC00599734	ZINC000000599734	ZINC00599734/[ZINC00599734]_[99]_log.log	1	-7.2	0.000	0.000
ZINC00599734	ZINC000000599734	ZINC00599734/[ZINC00599734]_[9]_log.log	1	-7.7	0.000	0.000
ZINC00895265	ZINC000000895265	ZINC00895265/[ZINC00895265]_[100]_log.log	1	-5.4	0.000	0.000
ZINC00895265	ZINC000000895265	ZINC00895265/[ZINC00895265]_[10]_log.log	1	-5.4	0.000	0.000
ZINC00895265	ZINC000000895265	ZINC00895265/[ZINC00895265]_[11]_log.log	1	-5.4	0.000	0.000
ZINC00895265	ZINC000000895265	ZINC00895265/[ZINC00895265]_[12]_log.log	1	-5.4	0.000	0.000
ZINC00895265	ZINC000000895265	ZINC00895265/[ZINC00895265]_[13]_log.log	1	-5.2	0.000	0.000
ZINC00895265	ZINC000000895265	ZINC00895265/[ZINC00895265]_[14]_log.log	1	-5.4	0.000	0.000
ZINC00895265	ZINC000000895265	ZINC00895265/[ZINC00895265]_[15]_log.log	1	-5.4	0.000	0.000
ZINC00895265	ZINC000000895265	ZINC00895265/[ZINC00895265]_[16]_log.log	1	-5.2	0.000	0.000
ZINC00895265	ZINC000000895265	ZINC00895265/[ZINC00895265]_[17]_log.log	1	-5.4	0.000	0.000
ZINC00895265	ZINC000000895265	ZINC00895265/[ZINC00895265]_[18]_log.log	1	-5.4	0.000	0.000
ZINC00895265	ZINC000000895265	ZINC00895265/[ZINC00895265]_[19]_log.log	1	-5.4	0.000	0.000
ZINC00895265	ZINC000000895265	ZINC00895265/[ZINC00895265]_[1]_log.log	1	-5.4	0.000	0.000
ZINC00895265	ZINC000000895265	ZINC00895265/[ZINC00895265]_[20]_log.log	1	-5.4	0.000	0.000
ZINC00895265	ZINC000000895265	ZINC00895265/[ZINC00895265]_[21]_log.log	1	-5.4	0.000	0.000
ZINC00895265	ZINC000000895265	ZINC00895265/[ZINC00895265]_[22]_log.log	1	-5.4	0.000	0.000
ZINC00895265	ZINC000000895265	ZINC00895265/[ZINC00895265]_[23]_log.log	1	-5.4	0.000	0.000
ZINC00895265	ZINC000000895265	ZINC00895265/[ZINC00895265]_[24]_log.log	1	-5.4	0.000	0.000
ZINC00895265	ZINC000000895265	ZINC00895265/[ZINC00895265]_[25]_log.log	1	-5.4	0.000	0.000
ZINC00895265	ZINC000000895265	ZINC00895265/[ZINC00895265]_[26]_log.log	1	-5.4	0.000	0.000
ZINC00895265	ZINC000000895265	ZINC00895265/[ZINC00895265]_[27]_log.log	1	-5.4	0.000	0.000
ZINC00895265	ZINC000000895265	ZINC00895265/[ZINC00895265]_[28]_log.log	1	-5.4	0.000	0.000
ZINC00895265	ZINC000000895265	ZINC00895265/[ZINC00895265]_[29]_log.log	1	-5.4	0.000	0.000
ZINC00895265	ZINC000000895265	ZINC00895265/[ZINC00895265]_[2]_log.log	1	-5.4	0.000	0.000
ZINC00895265	ZINC000000895265	ZINC00895265/[ZINC00895265]_[30]_log.log	1	-5.4	0.000	0.000
ZINC00895265	ZINC000000895265	ZINC00895265/[ZINC00895265]_[31]_log.log	1	-5.4	0.000	0.000
ZINC00895265	ZINC000000895265	ZINC00895265/[ZINC00895265]_[32]_log.log	1	-5.4	0.000	0.000
ZINC00895265	ZINC000000895265	ZINC00895265/[ZINC00895265]_[33]_log.log	1	-5.4	0.000	0.000
ZINC00895265	ZINC000000895265	ZINC00895265/[ZINC00895265]_[34]_log.log	1	-5.4	0.000	0.000
ZINC00895265	ZINC000000895265	ZINC00895265/[ZINC00895265]_[35]_log.log	1	-5.4	0.000	0.000
ZINC00895265	ZINC000000895265	ZINC00895265/[ZINC00895265]_[36]_log.log	1	-5.4	0.000	0.000
ZINC00895265	ZINC000000895265	ZINC00895265/[ZINC00895265]_[37]_log.log	1	-5.4	0.000	0.000
ZINC00895265	ZINC000000895265	ZINC00895265/[ZINC00895265]_[38]_log.log	1	-5.4	0.000	0.000
ZINC00895265	ZINC000000895265	ZINC00895265/[ZINC00895265]_[39]_log.log	1	-5.4	0.000	0.000
ZINC00895265	ZINC000000895265	ZINC00895265/[ZINC00895265]_[3]_log.log	1	-5.4	0.000	0.000
ZINC00895265	ZINC000000895265	ZINC00895265/[ZINC00895265]_[40]_log.log	1	-5.4	0.000	0.000
ZINC00895265	ZINC000000895265	ZINC00895265/[ZINC00895265]_[41]_log.log	1	-5.4	0.000	0.000
ZINC00895265	ZINC000000895265	ZINC00895265/[ZINC00895265]_[42]_log.log	1	-5.4	0.000	0.000
ZINC00895265	ZINC000000895265	ZINC00895265/[ZINC00895265]_[43]_log.log	1	-5.2	0.000	0.000
ZINC00895265	ZINC000000895265	ZINC00895265/[ZINC00895265]_[44]_log.log	1	-5.4	0.000	0.000
ZINC00895265	ZINC000000895265	ZINC00895265/[ZINC00895265]_[45]_log.log	1	-5.4	0.000	0.000
ZINC00895265	ZINC000000895265	ZINC00895265/[ZINC00895265]_[46]_log.log	1	-5.2	0.000	0.000
ZINC00895265	ZINC000000895265	ZINC00895265/[ZINC00895265]_[47]_log.log	1	-5.4	0.000	0.000
ZINC00895265	ZINC000000895265	ZINC00895265/[ZINC00895265]_[48]_log.log	1	-5.4	0.000	0.000
ZINC00895265	ZINC000000895265	ZINC00895265/[ZINC00895265]_[49]_log.log	1	-5.4	0.000	0.000
ZINC00895265	ZINC000000895265	ZINC00895265/[ZINC00895265]_[4]_log.log	1	-5.4	0.000	0.000
ZINC00895265	ZINC000000895265	ZINC00895265/[ZINC00895265]_[50]_log.log	1	-5.4	0.000	0.000
ZINC00895265	ZINC000000895265	ZINC00895265/[ZINC00895265]_[51]_log.log	1	-5.4	0.000	0.000
ZINC00895265	ZINC000000895265	ZINC00895265/[ZINC00895265]_[52]_log.log	1	-5.4	0.000	0.000
ZINC00895265	ZINC000000895265	ZINC00895265/[ZINC00895265]_[53]_log.log	1	-5.4	0.000	0.000
ZINC00895265	ZINC000000895265	ZINC00895265/[ZINC00895265]_[54]_log.log	1	-5.4	0.000	0.000
ZINC00895265	ZINC000000895265	ZINC00895265/[ZINC00895265]_[55]_log.log	1	-5.4	0.000	0.000
ZINC00895265	ZINC000000895265	ZINC00895265/[ZINC00895265]_[56]_log.log	1	-5.4	0.000	0.000
ZINC00895265	ZINC000000895265	ZINC00895265/[ZINC00895265]_[57]_log.log	1	-5.4	0.000	0.000
ZINC00895265	ZINC000000895265	ZINC00895265/[ZINC00895265]_[58]_log.log	1	-5.4	0.000	0.000
ZINC00895265	ZINC000000895265	ZINC00895265/[ZINC00895265]_[59]_log.log	1	-5.4	0.000	0.000
ZINC00895265	ZINC000000895265	ZINC00895265/[ZINC00895265]_[5]_log.log	1	-5.4	0.000	0.000
ZINC00895265	ZINC000000895265	ZINC00895265/[ZINC00895265]_[60]_log.log	1	-5.4	0.000	0.000
ZINC00895265	ZINC000000895265	ZINC00895265/[ZINC00895265]_[61]_log.log	1	-5.4	0.000	0.000
ZINC00895265	ZINC000000895265	ZINC00895265/[ZINC00895265]_[62]_log.log	1	-5.4	0.000	0.000
ZINC00895265	ZINC000000895265	ZINC00895265/[ZINC00895265]_[63]_log.log	1	-5.4	0.000	0.000
ZINC00895265	ZINC000000895265	ZINC00895265/[ZINC00895265]_[64]_log.log	1	-5.4	0.000	0.000
ZINC00895265	ZINC000000895265	ZINC00895265/[ZINC00895265]_[65]_log.log	1	-5.4	0.000	0.000
ZINC00895265	ZINC000000895265	ZINC00895265/[ZINC00895265]_[66]_log.log	1	-5.4	0.000	0.000
ZINC00895265	ZINC000000895265	ZINC00895265/[ZINC00895265]_[67]_log.log	1	-5.4	0.000	0.000
ZINC00895265	ZINC000000895265	ZINC00895265/[ZINC00895265]_[68]_log.log	1	-5.4	0.000	0.000
ZINC00895265	ZINC000000895265	ZINC00895265/[ZINC00895265]_[69]_log.log	1	-5.4	0.000	0.000
ZINC00895265	ZINC000000895265	ZINC00895265/[ZINC00895265]_[6]_log.log	1	-5.4	0.000	0.000
ZINC00895265	ZINC000000895265	ZINC00895265/[ZINC00895265]_[70]_log.log	1	-5.4	0.000	0.000
ZINC00895265	ZINC000000895265	ZINC00895265/[ZINC00895265]_[71]_log.log	1	-5.4	0.000	0.000
ZINC00895265	ZINC000000895265	ZINC00895265/[ZINC00895265]_[72]_log.log	1	-5.4	0.000	0.000
ZINC00895265	ZINC000000895265	ZINC00895265/[ZINC00895265]_[73]_log.log	1	-5.4	0.000	0.000
ZINC00895265	ZINC000000895265	ZINC00895265/[ZINC00895265]_[74]_log.log	1	-5.4	0.000	0.000
ZINC00895265	ZINC000000895265	ZINC00895265/[ZINC00895265]_[75]_log.log	1	-5.4	0.000	0.000
ZINC00895265	ZINC000000895265	ZINC00895265/[ZINC00895265]_[76]_log.log	1	-5.4	0.000	0.000
ZINC00895265	ZINC000000895265	ZINC00895265/[ZINC00895265]_[77]_log.log	1	-5.4	0.000	0.000
ZINC00895265	ZINC000000895265	ZINC00895265/[ZINC00895265]_[78]_log.log	1	-5.4	0.000	0.000
ZINC00895265	ZINC000000895265	ZINC00895265/[ZINC00895265]_[79]_log.log	1	-5.4	0.000	0.000
ZINC00895265	ZINC000000895265	ZINC00895265/[ZINC00895265]_[7]_log.log	1	-5.2	0.000	0.000
ZINC00895265	ZINC000000895265	ZINC00895265/[ZINC00895265]_[80]_log.log	1	-5.4	0.000	0.000
ZINC00895265	ZINC000000895265	ZINC00895265/[ZINC00895265]_[81]_log.log	1	-5.4	0.000	0.000
ZINC00895265	ZINC000000895265	ZINC00895265/[ZINC00895265]_[82]_log.log	1	-5.4	0.000	0.000
ZINC00895265	ZINC000000895265	ZINC00895265/[ZINC00895265]_[83]_log.log	1	-5.4	0.000	0.000
ZINC00895265	ZINC000000895265	ZINC00895265/[ZINC00895265]_[84]_log.log	1	-5.4	0.000	0.000
ZINC00895265	ZINC000000895265	ZINC00895265/[ZINC00895265]_[85]_log.log	1	-5.4	0.000	0.000
ZINC00895265	ZINC000000895265	ZINC00895265/[ZINC00895265]_[86]_log.log	1	-5.4	0.000	0.000
ZINC00895265	ZINC000000895265	ZINC00895265/[ZINC00895265]_[87]_log.log	1	-5.2	0.000	0.000
ZINC00895265	ZINC000000895265	ZINC00895265/[ZINC00895265]_[88]_log.log	1	-5.4	0.000	0.000
ZINC00895265	ZINC000000895265	ZINC00895265/[ZINC00895265]_[89]_log.log	1	-5.4	0.000	0.000
ZINC00895265	ZINC000000895265	ZINC00895265/[ZINC00895265]_[8]_log.log	1	-5.4	0.000	0.000
ZINC00895265	ZINC000000895265	ZINC00895265/[ZINC00895265]_[90]_log.log	1	-5.4	0.000	0.000
ZINC00895265	ZINC000000895265	ZINC00895265/[ZINC00895265]_[91]_log.log	1	-5.4	0.000	0.000
ZINC00895265	ZINC000000895265	ZINC00895265/[ZINC00895265]_[92]_log.log	1	-5.4	0.000	0.000
ZINC00895265	ZINC000000895265	ZINC00895265/[ZINC00895265]_[93]_log.log	1	-5.4	0.000	0.000
ZINC00895265	ZINC000000895265	ZINC00895265/[ZINC00895265]_[94]_log.log	1	-5.4	0.000	0.000
ZINC00895265	ZINC000000895265	ZINC00895265/[ZINC00895265]_[95]_log.log	1	-5.4	0.000	0.000
ZINC00895265	ZINC000000895265	ZINC00895265/[ZINC00895265]_[96]_log.log	1	-5.4	0.000	0.000
ZINC00895265	ZINC000000895265	ZINC00895265/[ZINC00895265]_[97]_log.log	1	-5.4	0.000	0.000
ZINC00895265	ZINC000000895265	ZINC00895265/[ZINC00895265]_[98]_log.log	1	-5.4	0.000	0.000
ZINC00895265	ZINC000000895265	ZINC00895265/[ZINC00895265]_[99]_log.log	1	-5.4	0.000	0.000
ZINC00895265	ZINC000000895265	ZINC00895265/[ZINC00895265]_[9]_log.log	1	-5.4	0.000	0.000
ZINC00901647	ZINC000000901647	ZINC00901647/[ZINC00901647]_[100]_log.log	1	-5.3	0.000	0.000
ZINC00901647	ZINC000000901647	ZINC00901647/[ZINC00901647]_[10]_log.log	1	-5.5	0.000	0.000
ZINC00901647	ZINC000000901647	ZINC00901647/[ZINC00901647]_[11]_log.log	1	-5.3	0.000	0.000
ZINC00901647	ZINC000000901647	ZINC00901647/[ZINC00901647]_[12]_log.log	1	-5.5	0.000	0.000
ZINC00901647	ZINC000000901647	ZINC00901647/[ZINC00901647]_[13]_log.log	1	-5.5	0.000	0.000
ZINC00901647	ZINC000000901647	ZINC00901647/[ZINC00901647]_[14]_log.log	1	-5.6	0.000	0.000
ZINC00901647	ZINC000000901647	ZINC00901647/[ZINC00901647]_[15]_log.log	1	-5.5	0.000	0.000
ZINC00901647	ZINC000000901647	ZINC00901647/[ZINC00901647]_[16]_log.log	1	-5.6	0.000	0.000
ZINC00901647	ZINC000000901647	ZINC00901647/[ZINC00901647]_[17]_log.log	1	-5.5	0.000	0.000
ZINC00901647	ZINC000000901647	ZINC00901647/[ZINC00901647]_[18]_log.log	1	-5.5	0.000	0.000
ZINC00901647	ZINC000000901647	ZINC00901647/[ZINC00901647]_[19]_log.log	1	-5.3	0.000	0.000
ZINC00901647	ZINC000000901647	ZINC00901647/[ZINC00901647]_[1]_log.log	1	-5.4	0.000	0.000
ZINC00901647	ZINC000000901647	ZINC00901647/[ZINC00901647]_[20]_log.log	1	-5.6	0.000	0.000
ZINC00901647	ZINC000000901647	ZINC00901647/[ZINC00901647]_[21]_log.log	1	-5.6	0.000	0.000
ZINC00901647	ZINC000000901647	ZINC00901647/[ZINC00901647]_[22]_log.log	1	-5.6	0.000	0.000
ZINC00901647	ZINC000000901647	ZINC00901647/[ZINC00901647]_[23]_log.log	1	-5.6	0.000	0.000
ZINC00901647	ZINC000000901647	ZINC00901647/[ZINC00901647]_[24]_log.log	1	-5.3	0.000	0.000
ZINC00901647	ZINC000000901647	ZINC00901647/[ZINC00901647]_[25]_log.log	1	-5.3	0.000	0.000
ZINC00901647	ZINC000000901647	ZINC00901647/[ZINC00901647]_[26]_log.log	1	-5.6	0.000	0.000
ZINC00901647	ZINC000000901647	ZINC00901647/[ZINC00901647]_[27]_log.log	1	-5.5	0.000	0.000
ZINC00901647	ZINC000000901647	ZINC00901647/[ZINC00901647]_[28]_log.log	1	-5.6	0.000	0.000
ZINC00901647	ZINC000000901647	ZINC00901647/[ZINC00901647]_[29]_log.log	1	-5.7	0.000	0.000
ZINC00901647	ZINC000000901647	ZINC00901647/[ZINC00901647]_[2]_log.log	1	-5.3	0.000	0.000
ZINC00901647	ZINC000000901647	ZINC00901647/[ZINC00901647]_[30]_log.log	1	-5.4	0.000	0.000
ZINC00901647	ZINC000000901647	ZINC00901647/[ZINC00901647]_[31]_log.log	1	-5.3	0.000	0.000
ZINC00901647	ZINC000000901647	ZINC00901647/[ZINC00901647]_[32]_log.log	1	-5.4	0.000	0.000
ZINC00901647	ZINC000000901647	ZINC00901647/[ZINC00901647]_[33]_log.log	1	-5.3	0.000	0.000
ZINC00901647	ZINC000000901647	ZINC00901647/[ZINC00901647]_[34]_log.log	1	-5.5	0.000	0.000
ZINC00901647	ZINC000000901647	ZINC00901647/[ZINC00901647]_[35]_log.log	1	-5.6	0.000	0.000
ZINC00901647	ZINC000000901647	ZINC00901647/[ZINC00901647]_[36]_log.log	1	-5.3	0.000	0.000
ZINC00901647	ZINC000000901647	ZINC00901647/[ZINC00901647]_[37]_log.log	1	-5.4	0.000	0.000
ZINC00901647	ZINC000000901647	ZINC00901647/[ZINC00901647]_[38]_log.log	1	-5.3	0.000	0.000
ZINC00901647	ZINC000000901647	ZINC00901647/[ZINC00901647]_[39]_log.log	1	-5.3	0.000	0.000
ZINC00901647	ZINC000000901647	ZINC00901647/[ZINC00901647]_[3]_log.log	1	-5.3	0.000	0.000
ZINC00901647	ZINC000000901647	ZINC00901647/[ZINC00901647]_[40]_log.log	1	-5.5	0.000	0.000
ZINC00901647	ZINC000000901647	ZINC00901647/[ZINC00901647]_[41]_log.log	1	-5.4	0.000	0.000
ZINC00901647	ZINC000000901647	ZINC00901647/[ZINC00901647]_[42]_log.log	1	-5.5	0.000	0.000
ZINC00901647	ZINC000000901647	ZINC00901647/[ZINC00901647]_[43]_log.log	1	-5.6	0.000	0.000
ZINC00901647	ZINC000000901647	ZINC00901647/[ZINC00901647]_[44]_log.log	1	-5.6	0.000	0.000
ZINC00901647	ZINC000000901647	ZINC00901647/[ZINC00901647]_[45]_log.log	1	-5.5	0.000	0.000
ZINC00901647	ZINC000000901647	ZINC00901647/[ZINC00901647]_[46]_log.log	1	-5.7	0.000	0.000
ZINC00901647	ZINC000000901647	ZINC00901647/[ZINC00901647]_[47]_log.log	1	-5.5	0.000	0.000
ZINC00901647	ZINC000000901647	ZINC00901647/[ZINC00901647]_[48]_log.log	1	-5.6	0.000	0.000
ZINC00901647	ZINC000000901647	ZINC00901647/[ZINC00901647]_[49]_log.log	1	-5.3	0.000	0.000
ZINC00901647	ZINC000000901647	ZINC00901647/[ZINC00901647]_[4]_log.log	1	-5.3	0.000	0.000
ZINC00901647	ZINC000000901647	ZINC00901647/[ZINC00901647]_[50]_log.log	1	-5.4	0.000	0.000
ZINC00901647	ZINC000000901647	ZINC00901647/[ZINC00901647]_[51]_log.log	1	-5.4	0.000	0.000
ZINC00901647	ZINC000000901647	ZINC00901647/[ZINC00901647]_[52]_log.log	1	-5.6	0.000	0.000
ZINC00901647	ZINC000000901647	ZINC00901647/[ZINC00901647]_[53]_log.log	1	-5.3	0.000	0.000
ZINC00901647	ZINC000000901647	ZINC00901647/[ZINC00901647]_[54]_log.log	1	-5.5	0.000	0.000
ZINC00901647	ZINC000000901647	ZINC00901647/[ZINC00901647]_[55]_log.log	1	-5.4	0.000	0.000
ZINC00901647	ZINC000000901647	ZINC00901647/[ZINC00901647]_[56]_log.log	1	-5.4	0.000	0.000
ZINC00901647	ZINC000000901647	ZINC00901647/[ZINC00901647]_[57]_log.log	1	-5.4	0.000	0.000
ZINC00901647	ZINC000000901647	ZINC00901647/[ZINC00901647]_[58]_log.log	1	-5.3	0.000	0.000
ZINC00901647	ZINC000000901647	ZINC00901647/[ZINC00901647]_[59]_log.log	1	-5.6	0.000	0.000
ZINC00901647	ZINC000000901647	ZINC00901647/[ZINC00901647]_[5]_log.log	1	-5.3	0.000	0.000
ZINC00901647	ZINC000000901647	ZINC00901647/[ZINC00901647]_[60]_log.log	1	-5.5	0.000	0.000
ZINC00901647	ZINC000000901647	ZINC00901647/[ZINC00901647]_[61]_log.log	1	-5.4	0.000	0.000
ZINC00901647	ZINC000000901647	ZINC00901647/[ZINC00901647]_[62]_log.log	1	-5.4	0.000	0.000
ZINC00901647	ZINC000000901647	ZINC00901647/[ZINC00901647]_[63]_log.log	1	-5.5	0.000	0.000
ZINC00901647	ZINC000000901647	ZINC00901647/[ZINC00901647]_[64]_log.log	1	-5.3	0.000	0.000
ZINC00901647	ZINC000000901647	ZINC00901647/[ZINC00901647]_[65]_log.log	1	-5.4	0.000	0.000
ZINC00901647	ZINC000000901647	ZINC00901647/[ZINC00901647]_[66]_log.log	1	-5.4	0.000	0.000
ZINC00901647	ZINC000000901647	ZINC00901647/[ZINC00901647]_[67]_log.log	1	-5.5	0.000	0.000
ZINC00901647	ZINC000000901647	ZINC00901647/[ZINC00901647]_[68]_log.log	1	-5.6	0.000	0.000
ZINC00901647	ZINC000000901647	ZINC00901647/[ZINC00901647]_[69]_log.log	1	-5.6	0.000	0.000
ZINC00901647	ZINC000000901647	ZINC00901647/[ZINC00901647]_[6]_log.log	1	-5.5	0.000	0.000
ZINC00901647	ZINC000000901647	ZINC00901647/[ZINC00901647]_[70]_log.log	1	-5.6	0.000	0.000
ZINC00901647	ZINC000000901647	ZINC00901647/[ZINC00901647]_[71]_log.log	1	-5.4	0.000	0.000
ZINC00901647	ZINC000000901647	ZINC00901647/[ZINC00901647]_[72]_log.log	1	-5.4	0.000	0.000
ZINC00901647	ZINC000000901647	ZINC00901647/[ZINC00901647]_[73]_log.log	1	-5.5	0.000	0.000
ZINC00901647	ZINC000000901647	ZINC00901647/[ZINC00901647]_[74]_log.log	1	-5.3	0.000	0.000
ZINC00901647	ZINC000000901647	ZINC00901647/[ZINC00901647]_[75]_log.log	1	-5.5	0.000	0.000
ZINC00901647	ZINC000000901647	ZINC00901647/[ZINC00901647]_[76]_log.log	1	-5.4	0.000	0.000
ZINC00901647	ZINC000000901647	ZINC00901647/[ZINC00901647]_[77]_log.log	1	-5.4	0.000	0.000
ZINC00901647	ZINC000000901647	ZINC00901647/[ZINC00901647]_[78]_log.log	1	-5.4	0.000	0.000
ZINC00901647	ZINC000000901647	ZINC00901647/[ZINC00901647]_[79]_log.log	1	-5.7	0.000	0.000
ZINC00901647	ZINC000000901647	ZINC00901647/[ZINC00901647]_[7]_log.log	1	-5.4	0.000	0.000
ZINC00901647	ZINC000000901647	ZINC00901647/[ZINC00901647]_[80]_log.log	1	-5.5	0.000	0.000
ZINC00901647	ZINC000000901647	ZINC00901647/[ZINC00901647]_[81]_log.log	1	-5.6	0.000	0.000
ZINC00901647	ZINC000000901647	ZINC00901647/[ZINC00901647]_[82]_log.log	1	-5.3	0.000	0.000
ZINC00901647	ZINC000000901647	ZINC00901647/[ZINC00901647]_[83]_log.log	1	-5.5	0.000	0.000
ZINC00901647	ZINC000000901647	ZINC00901647/[ZINC00901647]_[84]_log.log	1	-5.3	0.000	0.000
ZINC00901647	ZINC000000901647	ZINC00901647/[ZINC00901647]_[85]_log.log	1	-5.4	0.000	0.000
ZINC00901647	ZINC000000901647	ZINC00901647/[ZINC00901647]_[86]_log.log	1	-5.2	0.000	0.000
ZINC00901647	ZINC000000901647	ZINC00901647/[ZINC00901647]_[87]_log.log	1	-5.5	0.000	0.000
ZINC00901647	ZINC000000901647	ZINC00901647/[ZINC00901647]_[88]_log.log	1	-5.5	0.000	0.000
ZINC00901647	ZINC000000901647	ZINC00901647/[ZINC00901647]_[89]_log.log	1	-5.5	0.000	0.000
ZINC00901647	ZINC000000901647	ZINC00901647/[ZINC00901647]_[8]_log.log	1	-5.4	0.000	0.000
ZINC00901647	ZINC000000901647	ZINC00901647/[ZINC00901647]_[90]_log.log	1	-5.6	0.000	0.000
ZINC00901647	ZINC000000901647	ZINC00901647/[ZINC00901647]_[91]_log.log	1	-5.4	0.000	0.000
ZINC00901647	ZINC000000901647	ZINC00901647/[ZINC00901647]_[92]_log.log	1	-5.6	0.000	0.000
ZINC00901647	ZINC000000901647	ZINC00901647/[ZINC00901647]_[93]_log.log	1	-5.6	0.000	0.000
ZINC00901647	ZINC000000901647	ZINC00901647/[ZINC00901647]_[94]_log.log	1	-5.3	0.000	0.000
ZINC00901647	ZINC000000901647	ZINC00901647/[ZINC00901647]_[95]_log.log	1	-5.7	0.000	0.000
ZINC00901647	ZINC000000901647	ZINC00901647/[ZINC00901647]_[96]_log.log	1	-5.3	0.000	0.000
ZINC00901647	ZINC000000901647	ZINC00901647/[ZINC00901647]_[97]_log.log	1	-5.5	0.000	0.000
ZINC00901647	ZINC000000901647	ZINC00901647/[ZINC00901647]_[98]_log.log	1	-5.2	0.000	0.000
ZINC00901647	ZINC000000901647	ZINC00901647/[ZINC00901647]_[99]_log.log	1	-5.4	0.000	0.000
ZINC00901647	ZINC000000901647	ZINC00901647/[ZINC00901647]_[9]_log.log	1	-5.5	0.000	0.000
ZINC00901888	ZINC000000901888	ZINC00901888/[ZINC00901888]_[100]_log.log	1	-5.9	0.000	0.000
ZINC00901888	ZINC000000901888	ZINC00901888/[ZINC00901888]_[10]_log.log	1	-5.9	0.000	0.000
ZINC00901888	ZINC000000901888	ZINC00901888/[ZINC00901888]_[11]_log.log	1	-5.8	0.000	0.000
ZINC00901888	ZINC000000901888	ZINC00901888/[ZINC00901888]_[12]_log.log	1	-5.9	0.000	0.000
ZINC00901888	ZINC000000901888	ZINC00901888/[ZINC00901888]_[13]_log.log	1	-5.9	0.000	0.000
ZINC00901888	ZINC000000901888	ZINC00901888/[ZINC00901888]_[14]_log.log	1	-5.9	0.000	0.000
ZINC00901888	ZINC000000901888	ZINC00901888/[ZINC00901888]_[15]_log.log	1	-5.9	0.000	0.000
ZINC00901888	ZINC000000901888	ZINC00901888/[ZINC00901888]_[16]_log.log	1	-5.9	0.000	0.000
ZINC00901888	ZINC000000901888	ZINC00901888/[ZINC00901888]_[17]_log.log	1	-5.8	0.000	0.000
ZINC00901888	ZINC000000901888	ZINC00901888/[ZINC00901888]_[18]_log.log	1	-5.9	0.000	0.000
ZINC00901888	ZINC000000901888	ZINC00901888/[ZINC00901888]_[19]_log.log	1	-5.9	0.000	0.000
ZINC00901888	ZINC000000901888	ZINC00901888/[ZINC00901888]_[1]_log.log	1	-5.9	0.000	0.000
ZINC00901888	ZINC000000901888	ZINC00901888/[ZINC00901888]_[20]_log.log	1	-5.9	0.000	0.000
ZINC00901888	ZINC000000901888	ZINC00901888/[ZINC00901888]_[21]_log.log	1	-5.9	0.000	0.000
ZINC00901888	ZINC000000901888	ZINC00901888/[ZINC00901888]_[22]_log.log	1	-5.9	0.000	0.000
ZINC00901888	ZINC000000901888	ZINC00901888/[ZINC00901888]_[23]_log.log	1	-5.9	0.000	0.000
ZINC00901888	ZINC000000901888	ZINC00901888/[ZINC00901888]_[24]_log.log	1	-5.9	0.000	0.000
ZINC00901888	ZINC000000901888	ZINC00901888/[ZINC00901888]_[25]_log.log	1	-5.8	0.000	0.000
ZINC00901888	ZINC000000901888	ZINC00901888/[ZINC00901888]_[26]_log.log	1	-5.9	0.000	0.000
ZINC00901888	ZINC000000901888	ZINC00901888/[ZINC00901888]_[27]_log.log	1	-5.9	0.000	0.000
ZINC00901888	ZINC000000901888	ZINC00901888/[ZINC00901888]_[28]_log.log	1	-5.8	0.000	0.000
ZINC00901888	ZINC000000901888	ZINC00901888/[ZINC00901888]_[29]_log.log	1	-5.9	0.000	0.000
ZINC00901888	ZINC000000901888	ZINC00901888/[ZINC00901888]_[2]_log.log	1	-5.9	0.000	0.000
ZINC00901888	ZINC000000901888	ZINC00901888/[ZINC00901888]_[30]_log.log	1	-5.8	0.000	0.000
ZINC00901888	ZINC000000901888	ZINC00901888/[ZINC00901888]_[31]_log.log	1	-5.9	0.000	0.000
ZINC00901888	ZINC000000901888	ZINC00901888/[ZINC00901888]_[32]_log.log	1	-5.9	0.000	0.000
ZINC00901888	ZINC000000901888	ZINC00901888/[ZINC00901888]_[33]_log.log	1	-5.8	0.000	0.000
ZINC00901888	ZINC000000901888	ZINC00901888/[ZINC00901888]_[34]_log.log	1	-5.9	0.000	0.000
ZINC00901888	ZINC000000901888	ZINC00901888/[ZINC00901888]_[35]_log.log	1	-5.9	0.000	0.000
ZINC00901888	ZINC000000901888	ZINC00901888/[ZINC00901888]_[36]_log.log	1	-5.7	0.000	0.000
ZINC00901888	ZINC000000901888	ZINC00901888/[ZINC00901888]_[37]_log.log	1	-5.9	0.000	0.000
ZINC00901888	ZINC000000901888	ZINC00901888/[ZINC00901888]_[38]_log.log	1	-5.9	0.000	0.000
ZINC00901888	ZINC000000901888	ZINC00901888/[ZINC00901888]_[39]_log.log	1	-5.9	0.000	0.000
ZINC00901888	ZINC000000901888	ZINC00901888/[ZINC00901888]_[3]_log.log	1	-5.9	0.000	0.000
ZINC00901888	ZINC000000901888	ZINC00901888/[ZINC00901888]_[40]_log.log	1	-5.9	0.000	0.000
ZINC00901888	ZINC000000901888	ZINC00901888/[ZINC00901888]_[41]_log.log	1	-5.9	0.000	0.000
ZINC00901888	ZINC000000901888	ZINC00901888/[ZINC00901888]_[42]_log.log	1	-5.9	0.000	0.000
ZINC00901888	ZINC000000901888	ZINC00901888/[ZINC00901888]_[43]_log.log	1	-5.9	0.000	0.000
ZINC00901888	ZINC000000901888	ZINC00901888/[ZINC00901888]_[44]_log.log	1	-5.9	0.000	0.000
ZINC00901888	ZINC000000901888	ZINC00901888/[ZINC00901888]_[45]_log.log	1	-6.0	0.000	0.000
ZINC00901888	ZINC000000901888	ZINC00901888/[ZINC00901888]_[46]_log.log	1	-5.9	0.000	0.000
ZINC00901888	ZINC000000901888	ZINC00901888/[ZINC00901888]_[47]_log.log	1	-5.9	0.000	0.000
ZINC00901888	ZINC000000901888	ZINC00901888/[ZINC00901888]_[48]_log.log	1	-5.9	0.000	0.000
ZINC00901888	ZINC000000901888	ZINC00901888/[ZINC00901888]_[49]_log.log	1	-5.9	0.000	0.000
ZINC00901888	ZINC000000901888	ZINC00901888/[ZINC00901888]_[4]_log.log	1	-5.8	0.000	0.000
ZINC00901888	ZINC000000901888	ZINC00901888/[ZINC00901888]_[50]_log.log	1	-5.9	0.000	0.000
ZINC00901888	ZINC000000901888	ZINC00901888/[ZINC00901888]_[51]_log.log	1	-5.9	0.000	0.000
ZINC00901888	ZINC000000901888	ZINC00901888/[ZINC00901888]_[52]_log.log	1	-5.9	0.000	0.000
ZINC00901888	ZINC000000901888	ZINC00901888/[ZINC00901888]_[53]_log.log	1	-5.9	0.000	0.000
ZINC00901888	ZINC000000901888	ZINC00901888/[ZINC00901888]_[54]_log.log	1	-5.9	0.000	0.000
ZINC00901888	ZINC000000901888	ZINC00901888/[ZINC00901888]_[55]_log.log	1	-5.9	0.000	0.000
ZINC00901888	ZINC000000901888	ZINC00901888/[ZINC00901888]_[56]_log.log	1	-5.9	0.000	0.000
ZINC00901888	ZINC000000901888	ZINC00901888/[ZINC00901888]_[57]_log.log	1	-5.9	0.000	0.000
ZINC00901888	ZINC000000901888	ZINC00901888/[ZINC00901888]_[58]_log.log	1	-5.9	0.000	0.000
ZINC00901888	ZINC000000901888	ZINC00901888/[ZINC00901888]_[59]_log.log	1	-5.8	0.000	0.000
ZINC00901888	ZINC000000901888	ZINC00901888/[ZINC00901888]_[5]_log.log	1	-5.9	0.000	0.000
ZINC00901888	ZINC000000901888	ZINC00901888/[ZINC00901888]_[60]_log.log	1	-5.8	0.000	0.000
ZINC00901888	ZINC000000901888	ZINC00901888/[ZINC00901888]_[61]_log.log	1	-5.9	0.000	0.000
ZINC00901888	ZINC000000901888	ZINC00901888/[ZINC00901888]_[62]_log.log	1	-5.9	0.000	0.000
ZINC00901888	ZINC000000901888	ZINC00901888/[ZINC00901888]_[63]_log.log	1	-5.9	0.000	0.000
ZINC00901888	ZINC000000901888	ZINC00901888/[ZINC00901888]_[64]_log.log	1	-5.9	0.000	0.000
ZINC00901888	ZINC000000901888	ZINC00901888/[ZINC00901888]_[65]_log.log	1	-5.8	0.000	0.000
ZINC00901888	ZINC000000901888	ZINC00901888/[ZINC00901888]_[66]_log.log	1	-5.9	0.000	0.000
ZINC00901888	ZINC000000901888	ZINC00901888/[ZINC00901888]_[67]_log.log	1	-5.9	0.000	0.000
ZINC00901888	ZINC000000901888	ZINC00901888/[ZINC00901888]_[68]_log.log	1	-5.9	0.000	0.000
ZINC00901888	ZINC000000901888	ZINC00901888/[ZINC00901888]_[69]_log.log	1	-5.8	0.000	0.000
ZINC00901888	ZINC000000901888	ZINC00901888/[ZINC00901888]_[6]_log.log	1	-5.9	0.000	0.000
ZINC00901888	ZINC000000901888	ZINC00901888/[ZINC00901888]_[70]_log.log	1	-5.9	0.000	0.000
ZINC00901888	ZINC000000901888	ZINC00901888/[ZINC00901888]_[71]_log.log	1	-5.7	0.000	0.000
ZINC00901888	ZINC000000901888	ZINC00901888/[ZINC00901888]_[72]_log.log	1	-5.9	0.000	0.000
ZINC00901888	ZINC000000901888	ZINC00901888/[ZINC00901888]_[73]_log.log	1	-5.9	0.000	0.000
ZINC00901888	ZINC000000901888	ZINC00901888/[ZINC00901888]_[74]_log.log	1	-5.9	0.000	0.000
ZINC00901888	ZINC000000901888	ZINC00901888/[ZINC00901888]_[75]_log.log	1	-5.9	0.000	0.000
ZINC00901888	ZINC000000901888	ZINC00901888/[ZINC00901888]_[76]_log.log	1	-5.9	0.000	0.000
ZINC00901888	ZINC000000901888	ZINC00901888/[ZINC00901888]_[77]_log.log	1	-5.9	0.000	0.000
ZINC00901888	ZINC000000901888	ZINC00901888/[ZINC00901888]_[78]_log.log	1	-5.8	0.000	0.000
ZINC00901888	ZINC000000901888	ZINC00901888/[ZINC00901888]_[79]_log.log	1	-5.9	0.000	0.000
ZINC00901888	ZINC000000901888	ZINC00901888/[ZINC00901888]_[7]_log.log	1	-5.8	0.000	0.000
ZINC00901888	ZINC000000901888	ZINC00901888/[ZINC00901888]_[80]_log.log	1	-5.8	0.000	0.000
ZINC00901888	ZINC000000901888	ZINC00901888/[ZINC00901888]_[81]_log.log	1	-5.9	0.000	0.000
ZINC00901888	ZINC000000901888	ZINC00901888/[ZINC00901888]_[82]_log.log	1	-5.8	0.000	0.000
ZINC00901888	ZINC000000901888	ZINC00901888/[ZINC00901888]_[83]_log.log	1	-5.8	0.000	0.000
ZINC00901888	ZINC000000901888	ZINC00901888/[ZINC00901888]_[84]_log.log	1	-5.8	0.000	0.000
ZINC00901888	ZINC000000901888	ZINC00901888/[ZINC00901888]_[85]_log.log	1	-5.9	0.000	0.000
ZINC00901888	ZINC000000901888	ZINC00901888/[ZINC00901888]_[86]_log.log	1	-5.9	0.000	0.000
ZINC00901888	ZINC000000901888	ZINC00901888/[ZINC00901888]_[87]_log.log	1	-5.9	0.000	0.000
ZINC00901888	ZINC000000901888	ZINC00901888/[ZINC00901888]_[88]_log.log	1	-5.9	0.000	0.000
ZINC00901888	ZINC000000901888	ZINC00901888/[ZINC00901888]_[89]_log.log	1	-5.9	0.000	0.000
ZINC00901888	ZINC000000901888	ZINC00901888/[ZINC00901888]_[8]_log.log	1	-5.9	0.000	0.000
ZINC00901888	ZINC000000901888	ZINC00901888/[ZINC00901888]_[90]_log.log	1	-5.9	0.000	0.000
ZINC00901888	ZINC000000901888	ZINC00901888/[ZINC00901888]_[91]_log.log	1	-5.9	0.000	0.000
ZINC00901888	ZINC000000901888	ZINC00901888/[ZINC00901888]_[92]_log.log	1	-5.9	0.000	0.000
ZINC00901888	ZINC000000901888	ZINC00901888/[ZINC00901888]_[93]_log.log	1	-6.0	0.000	0.000
ZINC00901888	ZINC000000901888	ZINC00901888/[ZINC00901888]_[94]_log.log	1	-5.9	0.000	0.000
ZINC00901888	ZINC000000901888	ZINC00901888/[ZINC00901888]_[95]_log.log	1	-5.9	0.000	0.000
ZINC00901888	ZINC000000901888	ZINC00901888/[ZINC00901888]_[96]_log.log	1	-5.9	0.000	0.000
ZINC00901888	ZINC000000901888	ZINC00901888/[ZINC00901888]_[97]_log.log	1	-5.9	0.000	0.000
ZINC00901888	ZINC000000901888	ZINC00901888/[ZINC00901888]_[98]_log.log	1	-5.9	0.000	0.000
ZINC00901888	ZINC000000901888	ZINC00901888/[ZINC00901888]_[99]_log.log	1	-5.9	0.000	0.000
ZINC00901888	ZINC000000901888	ZINC00901888/[ZINC00901888]_[9]_log.log	1	-5.7	0.000	0.000
ZINC01420532	ZINC000001420532	ZINC01420532/[ZINC01420532]_[100]_log.log	1	-5.8	0.000	0.000
ZINC01420532	ZINC000001420532	ZINC01420532/[ZINC01420532]_[10]_log.log	1	-5.8	0.000	0.000
ZINC01420532	ZINC000001420532	ZINC01420532/[ZINC01420532]_[11]_log.log	1	-5.8	0.000	0.000
ZINC01420532	ZINC000001420532	ZINC01420532/[ZINC01420532]_[12]_log.log	1	-5.8	0.000	0.000
ZINC01420532	ZINC000001420532	ZINC01420532/[ZINC01420532]_[13]_log.log	1	-5.6	0.000	0.000
ZINC01420532	ZINC000001420532	ZINC01420532/[ZINC01420532]_[14]_log.log	1	-5.6	0.000	0.000
ZINC01420532	ZINC000001420532	ZINC01420532/[ZINC01420532]_[15]_log.log	1	-5.6	0.000	0.000
ZINC01420532	ZINC000001420532	ZINC01420532/[ZINC01420532]_[16]_log.log	1	-5.6	0.000	0.000
ZINC01420532	ZINC000001420532	ZINC01420532/[ZINC01420532]_[17]_log.log	1	-5.6	0.000	0.000
ZINC01420532	ZINC000001420532	ZINC01420532/[ZINC01420532]_[18]_log.log	1	-5.6	0.000	0.000
ZINC01420532	ZINC000001420532	ZINC01420532/[ZINC01420532]_[19]_log.log	1	-5.6	0.000	0.000
ZINC01420532	ZINC000001420532	ZINC01420532/[ZINC01420532]_[1]_log.log	1	-5.6	0.000	0.000
ZINC01420532	ZINC000001420532	ZINC01420532/[ZINC01420532]_[20]_log.log	1	-5.8	0.000	0.000
ZINC01420532	ZINC000001420532	ZINC01420532/[ZINC01420532]_[21]_log.log	1	-5.6	0.000	0.000
ZINC01420532	ZINC000001420532	ZINC01420532/[ZINC01420532]_[22]_log.log	1	-5.8	0.000	0.000
ZINC01420532	ZINC000001420532	ZINC01420532/[ZINC01420532]_[23]_log.log	1	-5.8	0.000	0.000
ZINC01420532	ZINC000001420532	ZINC01420532/[ZINC01420532]_[24]_log.log	1	-5.6	0.000	0.000
ZINC01420532	ZINC000001420532	ZINC01420532/[ZINC01420532]_[25]_log.log	1	-5.6	0.000	0.000
ZINC01420532	ZINC000001420532	ZINC01420532/[ZINC01420532]_[26]_log.log	1	-5.8	0.000	0.000
ZINC01420532	ZINC000001420532	ZINC01420532/[ZINC01420532]_[27]_log.log	1	-5.6	0.000	0.000
ZINC01420532	ZINC000001420532	ZINC01420532/[ZINC01420532]_[28]_log.log	1	-5.6	0.000	0.000
ZINC01420532	ZINC000001420532	ZINC01420532/[ZINC01420532]_[29]_log.log	1	-5.5	0.000	0.000
ZINC01420532	ZINC000001420532	ZINC01420532/[ZINC01420532]_[2]_log.log	1	-5.8	0.000	0.000
ZINC01420532	ZINC000001420532	ZINC01420532/[ZINC01420532]_[30]_log.log	1	-5.6	0.000	0.000
ZINC01420532	ZINC000001420532	ZINC01420532/[ZINC01420532]_[31]_log.log	1	-5.6	0.000	0.000
ZINC01420532	ZINC000001420532	ZINC01420532/[ZINC01420532]_[32]_log.log	1	-5.8	0.000	0.000
ZINC01420532	ZINC000001420532	ZINC01420532/[ZINC01420532]_[33]_log.log	1	-5.6	0.000	0.000
ZINC01420532	ZINC000001420532	ZINC01420532/[ZINC01420532]_[34]_log.log	1	-5.6	0.000	0.000
ZINC01420532	ZINC000001420532	ZINC01420532/[ZINC01420532]_[35]_log.log	1	-5.8	0.000	0.000
ZINC01420532	ZINC000001420532	ZINC01420532/[ZINC01420532]_[36]_log.log	1	-5.6	0.000	0.000
ZINC01420532	ZINC000001420532	ZINC01420532/[ZINC01420532]_[37]_log.log	1	-5.6	0.000	0.000
ZINC01420532	ZINC000001420532	ZINC01420532/[ZINC01420532]_[38]_log.log	1	-5.6	0.000	0.000
ZINC01420532	ZINC000001420532	ZINC01420532/[ZINC01420532]_[39]_log.log	1	-5.6	0.000	0.000
ZINC01420532	ZINC000001420532	ZINC01420532/[ZINC01420532]_[3]_log.log	1	-5.8	0.000	0.000
ZINC01420532	ZINC000001420532	ZINC01420532/[ZINC01420532]_[40]_log.log	1	-5.6	0.000	0.000
ZINC01420532	ZINC000001420532	ZINC01420532/[ZINC01420532]_[41]_log.log	1	-5.7	0.000	0.000
ZINC01420532	ZINC000001420532	ZINC01420532/[ZINC01420532]_[42]_log.log	1	-5.8	0.000	0.000
ZINC01420532	ZINC000001420532	ZINC01420532/[ZINC01420532]_[43]_log.log	1	-5.6	0.000	0.000
ZINC01420532	ZINC000001420532	ZINC01420532/[ZINC01420532]_[44]_log.log	1	-5.6	0.000	0.000
ZINC01420532	ZINC000001420532	ZINC01420532/[ZINC01420532]_[45]_log.log	1	-5.6	0.000	0.000
ZINC01420532	ZINC000001420532	ZINC01420532/[ZINC01420532]_[46]_log.log	1	-5.6	0.000	0.000
ZINC01420532	ZINC000001420532	ZINC01420532/[ZINC01420532]_[47]_log.log	1	-5.6	0.000	0.000
ZINC01420532	ZINC000001420532	ZINC01420532/[ZINC01420532]_[48]_log.log	1	-5.8	0.000	0.000
ZINC01420532	ZINC000001420532	ZINC01420532/[ZINC01420532]_[49]_log.log	1	-5.5	0.000	0.000
ZINC01420532	ZINC000001420532	ZINC01420532/[ZINC01420532]_[4]_log.log	1	-5.8	0.000	0.000
ZINC01420532	ZINC000001420532	ZINC01420532/[ZINC01420532]_[50]_log.log	1	-5.8	0.000	0.000
ZINC01420532	ZINC000001420532	ZINC01420532/[ZINC01420532]_[51]_log.log	1	-5.8	0.000	0.000
ZINC01420532	ZINC000001420532	ZINC01420532/[ZINC01420532]_[52]_log.log	1	-5.6	0.000	0.000
ZINC01420532	ZINC000001420532	ZINC01420532/[ZINC01420532]_[53]_log.log	1	-5.8	0.000	0.000
ZINC01420532	ZINC000001420532	ZINC01420532/[ZINC01420532]_[54]_log.log	1	-5.6	0.000	0.000
ZINC01420532	ZINC000001420532	ZINC01420532/[ZINC01420532]_[55]_log.log	1	-5.6	0.000	0.000
ZINC01420532	ZINC000001420532	ZINC01420532/[ZINC01420532]_[56]_log.log	1	-5.6	0.000	0.000
ZINC01420532	ZINC000001420532	ZINC01420532/[ZINC01420532]_[57]_log.log	1	-5.6	0.000	0.000
ZINC01420532	ZINC000001420532	ZINC01420532/[ZINC01420532]_[58]_log.log	1	-5.6	0.000	0.000
ZINC01420532	ZINC000001420532	ZINC01420532/[ZINC01420532]_[59]_log.log	1	-5.6	0.000	0.000
ZINC01420532	ZINC000001420532	ZINC01420532/[ZINC01420532]_[5]_log.log	1	-5.8	0.000	0.000
ZINC01420532	ZINC000001420532	ZINC01420532/[ZINC01420532]_[60]_log.log	1	-5.6	0.000	0.000
ZINC01420532	ZINC000001420532	ZINC01420532/[ZINC01420532]_[61]_log.log	1	-5.8	0.000	0.000
ZINC01420532	ZINC000001420532	ZINC01420532/[ZINC01420532]_[62]_log.log	1	-5.6	0.000	0.000
ZINC01420532	ZINC000001420532	ZINC01420532/[ZINC01420532]_[63]_log.log	1	-5.6	0.000	0.000
ZINC01420532	ZINC000001420532	ZINC01420532/[ZINC01420532]_[64]_log.log	1	-5.6	0.000	0.000
ZINC01420532	ZINC000001420532	ZINC01420532/[ZINC01420532]_[65]_log.log	1	-5.6	0.000	0.000
ZINC01420532	ZINC000001420532	ZINC01420532/[ZINC01420532]_[66]_log.log	1	-5.6	0.000	0.000
ZINC01420532	ZINC000001420532	ZINC01420532/[ZINC01420532]_[67]_log.log	1	-5.4	0.000	0.000
ZINC01420532	ZINC000001420532	ZINC01420532/[ZINC01420532]_[68]_log.log	1	-5.8	0.000	0.000
ZINC01420532	ZINC000001420532	ZINC01420532/[ZINC01420532]_[69]_log.log	1	-5.6	0.000	0.000
ZINC01420532	ZINC000001420532	ZINC01420532/[ZINC01420532]_[6]_log.log	1	-5.6	0.000	0.000
ZINC01420532	ZINC000001420532	ZINC01420532/[ZINC01420532]_[70]_log.log	1	-5.6	0.000	0.000
ZINC01420532	ZINC000001420532	ZINC01420532/[ZINC01420532]_[71]_log.log	1	-5.6	0.000	0.000
ZINC01420532	ZINC000001420532	ZINC01420532/[ZINC01420532]_[72]_log.log	1	-5.8	0.000	0.000
ZINC01420532	ZINC000001420532	ZINC01420532/[ZINC01420532]_[73]_log.log	1	-5.6	0.000	0.000
ZINC01420532	ZINC000001420532	ZINC01420532/[ZINC01420532]_[74]_log.log	1	-5.6	0.000	0.000
ZINC01420532	ZINC000001420532	ZINC01420532/[ZINC01420532]_[75]_log.log	1	-5.6	0.000	0.000
ZINC01420532	ZINC000001420532	ZINC01420532/[ZINC01420532]_[76]_log.log	1	-5.6	0.000	0.000
ZINC01420532	ZINC000001420532	ZINC01420532/[ZINC01420532]_[77]_log.log	1	-5.6	0.000	0.000
ZINC01420532	ZINC000001420532	ZINC01420532/[ZINC01420532]_[78]_log.log	1	-5.6	0.000	0.000
ZINC01420532	ZINC000001420532	ZINC01420532/[ZINC01420532]_[79]_log.log	1	-5.6	0.000	0.000
ZINC01420532	ZINC000001420532	ZINC01420532/[ZINC01420532]_[7]_log.log	1	-5.6	0.000	0.000
ZINC01420532	ZINC000001420532	ZINC01420532/[ZINC01420532]_[80]_log.log	1	-5.6	0.000	0.000
ZINC01420532	ZINC000001420532	ZINC01420532/[ZINC01420532]_[81]_log.log	1	-5.8	0.000	0.000
ZINC01420532	ZINC000001420532	ZINC01420532/[ZINC01420532]_[82]_log.log	1	-5.6	0.000	0.000
ZINC01420532	ZINC000001420532	ZINC01420532/[ZINC01420532]_[83]_log.log	1	-5.8	0.000	0.000
ZINC01420532	ZINC000001420532	ZINC01420532/[ZINC01420532]_[84]_log.log	1	-5.6	0.000	0.000
ZINC01420532	ZINC000001420532	ZINC01420532/[ZINC01420532]_[85]_log.log	1	-5.6	0.000	0.000
ZINC01420532	ZINC000001420532	ZINC01420532/[ZINC01420532]_[86]_log.log	1	-5.8	0.000	0.000
ZINC01420532	ZINC000001420532	ZINC01420532/[ZINC01420532]_[87]_log.log	1	-5.8	0.000	0.000
ZINC01420532	ZINC000001420532	ZINC01420532/[ZINC01420532]_[88]_log.log	1	-5.8	0.000	0.000
ZINC01420532	ZINC000001420532	ZINC01420532/[ZINC01420532]_[89]_log.log	1	-5.6	0.000	0.000
ZINC01420532	ZINC000001420532	ZINC01420532/[ZINC01420532]_[8]_log.log	1	-5.8	0.000	0.000
ZINC01420532	ZINC000001420532	ZINC01420532/[ZINC01420532]_[90]_log.log	1	-5.6	0.000	0.000
ZINC01420532	ZINC000001420532	ZINC01420532/[ZINC01420532]_[91]_log.log	1	-5.8	0.000	0.000
ZINC01420532	ZINC000001420532	ZINC01420532/[ZINC01420532]_[92]_log.log	1	-5.6	0.000	0.000
ZINC01420532	ZINC000001420532	ZINC01420532/[ZINC01420532]_[93]_log.log	1	-5.6	0.000	0.000
ZINC01420532	ZINC000001420532	ZINC01420532/[ZINC01420532]_[94]_log.log	1	-5.6	0.000	0.000
ZINC01420532	ZINC000001420532	ZINC01420532/[ZINC01420532]_[95]_log.log	1	-5.6	0.000	0.000
ZINC01420532	ZINC000001420532	ZINC01420532/[ZINC01420532]_[96]_log.log	1	-5.6	0.000	0.000
ZINC01420532	ZINC000001420532	ZINC01420532/[ZINC01420532]_[97]_log.log	1	-5.8	0.000	0.000
ZINC01420532	ZINC000001420532	ZINC01420532/[ZINC01420532]_[98]_log.log	1	-5.6	0.000	0.000
ZINC01420532	ZINC000001420532	ZINC01420532/[ZINC01420532]_[99]_log.log	1	-5.8	0.000	0.000
ZINC01420532	ZINC000001420532	ZINC01420532/[ZINC01420532]_[9]_log.log	1	-5.8	0.000	0.000
ZINC01530357	ZINC000001530357	ZINC01530357/[ZINC01530357]_[100]_log.log	1	-5.8	0.000	0.000
ZINC01530357	ZINC000001530357	ZINC01530357/[ZINC01530357]_[10]_log.log	1	-5.8	0.000	0.000
ZINC01530357	ZINC000001530357	ZINC01530357/[ZINC01530357]_[11]_log.log	1	-6.0	0.000	0.000
ZINC01530357	ZINC000001530357	ZINC01530357/[ZINC01530357]_[12]_log.log	1	-5.8	0.000	0.000
ZINC01530357	ZINC000001530357	ZINC01530357/[ZINC01530357]_[13]_log.log	1	-5.8	0.000	0.000
ZINC01530357	ZINC000001530357	ZINC01530357/[ZINC01530357]_[14]_log.log	1	-6.1	0.000	0.000
ZINC01530357	ZINC000001530357	ZINC01530357/[ZINC01530357]_[15]_log.log	1	-6.1	0.000	0.000
ZINC01530357	ZINC000001530357	ZINC01530357/[ZINC01530357]_[16]_log.log	1	-6.1	0.000	0.000
ZINC01530357	ZINC000001530357	ZINC01530357/[ZINC01530357]_[17]_log.log	1	-6.1	0.000	0.000
ZINC01530357	ZINC000001530357	ZINC01530357/[ZINC01530357]_[18]_log.log	1	-6.1	0.000	0.000
ZINC01530357	ZINC000001530357	ZINC01530357/[ZINC01530357]_[19]_log.log	1	-5.8	0.000	0.000
ZINC01530357	ZINC000001530357	ZINC01530357/[ZINC01530357]_[1]_log.log	1	-6.1	0.000	0.000
ZINC01530357	ZINC000001530357	ZINC01530357/[ZINC01530357]_[20]_log.log	1	-5.9	0.000	0.000
ZINC01530357	ZINC000001530357	ZINC01530357/[ZINC01530357]_[21]_log.log	1	-5.8	0.000	0.000
ZINC01530357	ZINC000001530357	ZINC01530357/[ZINC01530357]_[22]_log.log	1	-5.7	0.000	0.000
ZINC01530357	ZINC000001530357	ZINC01530357/[ZINC01530357]_[23]_log.log	1	-6.1	0.000	0.000
ZINC01530357	ZINC000001530357	ZINC01530357/[ZINC01530357]_[24]_log.log	1	-6.1	0.000	0.000
ZINC01530357	ZINC000001530357	ZINC01530357/[ZINC01530357]_[25]_log.log	1	-5.9	0.000	0.000
ZINC01530357	ZINC000001530357	ZINC01530357/[ZINC01530357]_[26]_log.log	1	-6.1	0.000	0.000
ZINC01530357	ZINC000001530357	ZINC01530357/[ZINC01530357]_[27]_log.log	1	-5.6	0.000	0.000
ZINC01530357	ZINC000001530357	ZINC01530357/[ZINC01530357]_[28]_log.log	1	-5.8	0.000	0.000
ZINC01530357	ZINC000001530357	ZINC01530357/[ZINC01530357]_[29]_log.log	1	-5.8	0.000	0.000
ZINC01530357	ZINC000001530357	ZINC01530357/[ZINC01530357]_[2]_log.log	1	-6.1	0.000	0.000
ZINC01530357	ZINC000001530357	ZINC01530357/[ZINC01530357]_[30]_log.log	1	-6.1	0.000	0.000
ZINC01530357	ZINC000001530357	ZINC01530357/[ZINC01530357]_[31]_log.log	1	-6.1	0.000	0.000
ZINC01530357	ZINC000001530357	ZINC01530357/[ZINC01530357]_[32]_log.log	1	-6.1	0.000	0.000
ZINC01530357	ZINC000001530357	ZINC01530357/[ZINC01530357]_[33]_log.log	1	-5.9	0.000	0.000
ZINC01530357	ZINC000001530357	ZINC01530357/[ZINC01530357]_[34]_log.log	1	-6.1	0.000	0.000
ZINC01530357	ZINC000001530357	ZINC01530357/[ZINC01530357]_[35]_log.log	1	-6.1	0.000	0.000
ZINC01530357	ZINC000001530357	ZINC01530357/[ZINC01530357]_[36]_log.log	1	-5.9	0.000	0.000
ZINC01530357	ZINC000001530357	ZINC01530357/[ZINC01530357]_[37]_log.log	1	-5.9	0.000	0.000
ZINC01530357	ZINC000001530357	ZINC01530357/[ZINC01530357]_[38]_log.log	1	-6.1	0.000	0.000
ZINC01530357	ZINC000001530357	ZINC01530357/[ZINC01530357]_[39]_log.log	1	-6.1	0.000	0.000
ZINC01530357	ZINC000001530357	ZINC01530357/[ZINC01530357]_[3]_log.log	1	-6.1	0.000	0.000
ZINC01530357	ZINC000001530357	ZINC01530357/[ZINC01530357]_[40]_log.log	1	-6.1	0.000	0.000
ZINC01530357	ZINC000001530357	ZINC01530357/[ZINC01530357]_[41]_log.log	1	-6.1	0.000	0.000
ZINC01530357	ZINC000001530357	ZINC01530357/[ZINC01530357]_[42]_log.log	1	-6.1	0.000	0.000
ZINC01530357	ZINC000001530357	ZINC01530357/[ZINC01530357]_[43]_log.log	1	-6.1	0.000	0.000
ZINC01530357	ZINC000001530357	ZINC01530357/[ZINC01530357]_[44]_log.log	1	-6.1	0.000	0.000
ZINC01530357	ZINC000001530357	ZINC01530357/[ZINC01530357]_[45]_log.log	1	-6.1	0.000	0.000
ZINC01530357	ZINC000001530357	ZINC01530357/[ZINC01530357]_[46]_log.log	1	-5.6	0.000	0.000
ZINC01530357	ZINC000001530357	ZINC01530357/[ZINC01530357]_[47]_log.log	1	-6.1	0.000	0.000
ZINC01530357	ZINC000001530357	ZINC01530357/[ZINC01530357]_[48]_log.log	1	-6.1	0.000	0.000
ZINC01530357	ZINC000001530357	ZINC01530357/[ZINC01530357]_[49]_log.log	1	-6.1	0.000	0.000
ZINC01530357	ZINC000001530357	ZINC01530357/[ZINC01530357]_[4]_log.log	1	-6.1	0.000	0.000
ZINC01530357	ZINC000001530357	ZINC01530357/[ZINC01530357]_[50]_log.log	1	-6.1	0.000	0.000
ZINC01530357	ZINC000001530357	ZINC01530357/[ZINC01530357]_[51]_log.log	1	-5.8	0.000	0.000
ZINC01530357	ZINC000001530357	ZINC01530357/[ZINC01530357]_[52]_log.log	1	-6.1	0.000	0.000
ZINC01530357	ZINC000001530357	ZINC01530357/[ZINC01530357]_[53]_log.log	1	-6.1	0.000	0.000
ZINC01530357	ZINC000001530357	ZINC01530357/[ZINC01530357]_[54]_log.log	1	-6.1	0.000	0.000
ZINC01530357	ZINC000001530357	ZINC01530357/[ZINC01530357]_[55]_log.log	1	-6.1	0.000	0.000
ZINC01530357	ZINC000001530357	ZINC01530357/[ZINC01530357]_[56]_log.log	1	-6.1	0.000	0.000
ZINC01530357	ZINC000001530357	ZINC01530357/[ZINC01530357]_[57]_log.log	1	-6.1	0.000	0.000
ZINC01530357	ZINC000001530357	ZINC01530357/[ZINC01530357]_[58]_log.log	1	-6.1	0.000	0.000
ZINC01530357	ZINC000001530357	ZINC01530357/[ZINC01530357]_[59]_log.log	1	-6.1	0.000	0.000
ZINC01530357	ZINC000001530357	ZINC01530357/[ZINC01530357]_[5]_log.log	1	-6.1	0.000	0.000
ZINC01530357	ZINC000001530357	ZINC01530357/[ZINC01530357]_[60]_log.log	1	-5.8	0.000	0.000
ZINC01530357	ZINC000001530357	ZINC01530357/[ZINC01530357]_[61]_log.log	1	-6.1	0.000	0.000
ZINC01530357	ZINC000001530357	ZINC01530357/[ZINC01530357]_[62]_log.log	1	-6.1	0.000	0.000
ZINC01530357	ZINC000001530357	ZINC01530357/[ZINC01530357]_[63]_log.log	1	-6.1	0.000	0.000
ZINC01530357	ZINC000001530357	ZINC01530357/[ZINC01530357]_[64]_log.log	1	-6.1	0.000	0.000
ZINC01530357	ZINC000001530357	ZINC01530357/[ZINC01530357]_[65]_log.log	1	-5.8	0.000	0.000
ZINC01530357	ZINC000001530357	ZINC01530357/[ZINC01530357]_[66]_log.log	1	-6.1	0.000	0.000
ZINC01530357	ZINC000001530357	ZINC01530357/[ZINC01530357]_[67]_log.log	1	-5.8	0.000	0.000
ZINC01530357	ZINC000001530357	ZINC01530357/[ZINC01530357]_[68]_log.log	1	-5.9	0.000	0.000
ZINC01530357	ZINC000001530357	ZINC01530357/[ZINC01530357]_[69]_log.log	1	-6.1	0.000	0.000
ZINC01530357	ZINC000001530357	ZINC01530357/[ZINC01530357]_[6]_log.log	1	-6.1	0.000	0.000
ZINC01530357	ZINC000001530357	ZINC01530357/[ZINC01530357]_[70]_log.log	1	-6.1	0.000	0.000
ZINC01530357	ZINC000001530357	ZINC01530357/[ZINC01530357]_[71]_log.log	1	-6.1	0.000	0.000
ZINC01530357	ZINC000001530357	ZINC01530357/[ZINC01530357]_[72]_log.log	1	-6.0	0.000	0.000
ZINC01530357	ZINC000001530357	ZINC01530357/[ZINC01530357]_[73]_log.log	1	-5.7	0.000	0.000
ZINC01530357	ZINC000001530357	ZINC01530357/[ZINC01530357]_[74]_log.log	1	-5.8	0.000	0.000
ZINC01530357	ZINC000001530357	ZINC01530357/[ZINC01530357]_[75]_log.log	1	-6.1	0.000	0.000
ZINC01530357	ZINC000001530357	ZINC01530357/[ZINC01530357]_[76]_log.log	1	-6.0	0.000	0.000
ZINC01530357	ZINC000001530357	ZINC01530357/[ZINC01530357]_[77]_log.log	1	-6.1	0.000	0.000
ZINC01530357	ZINC000001530357	ZINC01530357/[ZINC01530357]_[78]_log.log	1	-6.0	0.000	0.000
ZINC01530357	ZINC000001530357	ZINC01530357/[ZINC01530357]_[79]_log.log	1	-6.0	0.000	0.000
ZINC01530357	ZINC000001530357	ZINC01530357/[ZINC01530357]_[7]_log.log	1	-5.6	0.000	0.000
ZINC01530357	ZINC000001530357	ZINC01530357/[ZINC01530357]_[80]_log.log	1	-6.1	0.000	0.000
ZINC01530357	ZINC000001530357	ZINC01530357/[ZINC01530357]_[81]_log.log	1	-6.0	0.000	0.000
ZINC01530357	ZINC000001530357	ZINC01530357/[ZINC01530357]_[82]_log.log	1	-6.0	0.000	0.000
ZINC01530357	ZINC000001530357	ZINC01530357/[ZINC01530357]_[83]_log.log	1	-5.7	0.000	0.000
ZINC01530357	ZINC000001530357	ZINC01530357/[ZINC01530357]_[84]_log.log	1	-5.8	0.000	0.000
ZINC01530357	ZINC000001530357	ZINC01530357/[ZINC01530357]_[85]_log.log	1	-5.6	0.000	0.000
ZINC01530357	ZINC000001530357	ZINC01530357/[ZINC01530357]_[86]_log.log	1	-6.1	0.000	0.000
ZINC01530357	ZINC000001530357	ZINC01530357/[ZINC01530357]_[87]_log.log	1	-6.1	0.000	0.000
ZINC01530357	ZINC000001530357	ZINC01530357/[ZINC01530357]_[88]_log.log	1	-6.1	0.000	0.000
ZINC01530357	ZINC000001530357	ZINC01530357/[ZINC01530357]_[89]_log.log	1	-5.9	0.000	0.000
ZINC01530357	ZINC000001530357	ZINC01530357/[ZINC01530357]_[8]_log.log	1	-5.8	0.000	0.000
ZINC01530357	ZINC000001530357	ZINC01530357/[ZINC01530357]_[90]_log.log	1	-5.8	0.000	0.000
ZINC01530357	ZINC000001530357	ZINC01530357/[ZINC01530357]_[91]_log.log	1	-6.1	0.000	0.000
ZINC01530357	ZINC000001530357	ZINC01530357/[ZINC01530357]_[92]_log.log	1	-6.1	0.000	0.000
ZINC01530357	ZINC000001530357	ZINC01530357/[ZINC01530357]_[93]_log.log	1	-6.1	0.000	0.000
ZINC01530357	ZINC000001530357	ZINC01530357/[ZINC01530357]_[94]_log.log	1	-6.1	0.000	0.000
ZINC01530357	ZINC000001530357	ZINC01530357/[ZINC01530357]_[95]_log.log	1	-5.8	0.000	0.000
ZINC01530357	ZINC000001530357	ZINC01530357/[ZINC01530357]_[96]_log.log	1	-6.1	0.000	0.000
ZINC01530357	ZINC000001530357	ZINC01530357/[ZINC01530357]_[97]_log.log	1	-5.7	0.000	0.000
ZINC01530357	ZINC000001530357	ZINC01530357/[ZINC01530357]_[98]_log.log	1	-6.1	0.000	0.000
ZINC01530357	ZINC000001530357	ZINC01530357/[ZINC01530357]_[99]_log.log	1	-6.1	0.000	0.000
ZINC01530357	ZINC000001530357	ZINC01530357/[ZINC01530357]_[9]_log.log	1	-6.1	0.000	0.000
ZINC01643043	ZINC000001643043	ZINC01643043/[ZINC01643043]_[100]_log.log	1	-7.5	0.000	0.000
ZINC01643043	ZINC000001643043	ZINC01643043/[ZINC01643043]_[10]_log.log	1	-7.5	0.000	0.000
ZINC01643043	ZINC000001643043	ZINC01643043/[ZINC01643043]_[11]_log.log	1	-7.4	0.000	0.000
ZINC01643043	ZINC000001643043	ZINC01643043/[ZINC01643043]_[12]_log.log	1	-6.9	0.000	0.000
ZINC01643043	ZINC000001643043	ZINC01643043/[ZINC01643043]_[13]_log.log	1	-7.7	0.000	0.000
ZINC01643043	ZINC000001643043	ZINC01643043/[ZINC01643043]_[14]_log.log	1	-7.5	0.000	0.000
ZINC01643043	ZINC000001643043	ZINC01643043/[ZINC01643043]_[15]_log.log	1	-5.8	0.000	0.000
ZINC01643043	ZINC000001643043	ZINC01643043/[ZINC01643043]_[16]_log.log	1	-7.4	0.000	0.000
ZINC01643043	ZINC000001643043	ZINC01643043/[ZINC01643043]_[17]_log.log	1	-7.2	0.000	0.000
ZINC01643043	ZINC000001643043	ZINC01643043/[ZINC01643043]_[18]_log.log	1	-7.5	0.000	0.000
ZINC01643043	ZINC000001643043	ZINC01643043/[ZINC01643043]_[19]_log.log	1	-7.5	0.000	0.000
ZINC01643043	ZINC000001643043	ZINC01643043/[ZINC01643043]_[1]_log.log	1	-7.5	0.000	0.000
ZINC01643043	ZINC000001643043	ZINC01643043/[ZINC01643043]_[20]_log.log	1	-7.2	0.000	0.000
ZINC01643043	ZINC000001643043	ZINC01643043/[ZINC01643043]_[21]_log.log	1	-7.6	0.000	0.000
ZINC01643043	ZINC000001643043	ZINC01643043/[ZINC01643043]_[22]_log.log	1	-7.6	0.000	0.000
ZINC01643043	ZINC000001643043	ZINC01643043/[ZINC01643043]_[23]_log.log	1	-7.6	0.000	0.000
ZINC01643043	ZINC000001643043	ZINC01643043/[ZINC01643043]_[24]_log.log	1	-7.3	0.000	0.000
ZINC01643043	ZINC000001643043	ZINC01643043/[ZINC01643043]_[25]_log.log	1	-6.2	0.000	0.000
ZINC01643043	ZINC000001643043	ZINC01643043/[ZINC01643043]_[26]_log.log	1	-7.5	0.000	0.000
ZINC01643043	ZINC000001643043	ZINC01643043/[ZINC01643043]_[27]_log.log	1	-5.8	0.000	0.000
ZINC01643043	ZINC000001643043	ZINC01643043/[ZINC01643043]_[28]_log.log	1	-5.7	0.000	0.000
ZINC01643043	ZINC000001643043	ZINC01643043/[ZINC01643043]_[29]_log.log	1	-7.1	0.000	0.000
ZINC01643043	ZINC000001643043	ZINC01643043/[ZINC01643043]_[2]_log.log	1	-7.6	0.000	0.000
ZINC01643043	ZINC000001643043	ZINC01643043/[ZINC01643043]_[30]_log.log	1	-5.8	0.000	0.000
ZINC01643043	ZINC000001643043	ZINC01643043/[ZINC01643043]_[31]_log.log	1	-6.5	0.000	0.000
ZINC01643043	ZINC000001643043	ZINC01643043/[ZINC01643043]_[32]_log.log	1	-7.2	0.000	0.000
ZINC01643043	ZINC000001643043	ZINC01643043/[ZINC01643043]_[33]_log.log	1	-7.5	0.000	0.000
ZINC01643043	ZINC000001643043	ZINC01643043/[ZINC01643043]_[34]_log.log	1	-5.7	0.000	0.000
ZINC01643043	ZINC000001643043	ZINC01643043/[ZINC01643043]_[35]_log.log	1	-6.8	0.000	0.000
ZINC01643043	ZINC000001643043	ZINC01643043/[ZINC01643043]_[36]_log.log	1	-7.5	0.000	0.000
ZINC01643043	ZINC000001643043	ZINC01643043/[ZINC01643043]_[37]_log.log	1	-7.5	0.000	0.000
ZINC01643043	ZINC000001643043	ZINC01643043/[ZINC01643043]_[38]_log.log	1	-7.6	0.000	0.000
ZINC01643043	ZINC000001643043	ZINC01643043/[ZINC01643043]_[39]_log.log	1	-5.8	0.000	0.000
ZINC01643043	ZINC000001643043	ZINC01643043/[ZINC01643043]_[3]_log.log	1	-7.6	0.000	0.000
ZINC01643043	ZINC000001643043	ZINC01643043/[ZINC01643043]_[40]_log.log	1	-7.6	0.000	0.000
ZINC01643043	ZINC000001643043	ZINC01643043/[ZINC01643043]_[41]_log.log	1	-6.9	0.000	0.000
ZINC01643043	ZINC000001643043	ZINC01643043/[ZINC01643043]_[42]_log.log	1	-7.6	0.000	0.000
ZINC01643043	ZINC000001643043	ZINC01643043/[ZINC01643043]_[43]_log.log	1	-7.5	0.000	0.000
ZINC01643043	ZINC000001643043	ZINC01643043/[ZINC01643043]_[44]_log.log	1	-7.2	0.000	0.000
ZINC01643043	ZINC000001643043	ZINC01643043/[ZINC01643043]_[45]_log.log	1	-5.7	0.000	0.000
ZINC01643043	ZINC000001643043	ZINC01643043/[ZINC01643043]_[46]_log.log	1	-7.5	0.000	0.000
ZINC01643043	ZINC000001643043	ZINC01643043/[ZINC01643043]_[47]_log.log	1	-7.5	0.000	0.000
ZINC01643043	ZINC000001643043	ZINC01643043/[ZINC01643043]_[48]_log.log	1	-7.5	0.000	0.000
ZINC01643043	ZINC000001643043	ZINC01643043/[ZINC01643043]_[49]_log.log	1	-6.9	0.000	0.000
ZINC01643043	ZINC000001643043	ZINC01643043/[ZINC01643043]_[4]_log.log	1	-5.8	0.000	0.000
ZINC01643043	ZINC000001643043	ZINC01643043/[ZINC01643043]_[50]_log.log	1	-5.8	0.000	0.000
ZINC01643043	ZINC000001643043	ZINC01643043/[ZINC01643043]_[51]_log.log	1	-6.9	0.000	0.000
ZINC01643043	ZINC000001643043	ZINC01643043/[ZINC01643043]_[52]_log.log	1	-7.5	0.000	0.000
ZINC01643043	ZINC000001643043	ZINC01643043/[ZINC01643043]_[53]_log.log	1	-7.1	0.000	0.000
ZINC01643043	ZINC000001643043	ZINC01643043/[ZINC01643043]_[54]_log.log	1	-7.6	0.000	0.000
ZINC01643043	ZINC000001643043	ZINC01643043/[ZINC01643043]_[55]_log.log	1	-7.5	0.000	0.000
ZINC01643043	ZINC000001643043	ZINC01643043/[ZINC01643043]_[56]_log.log	1	-7.3	0.000	0.000
ZINC01643043	ZINC000001643043	ZINC01643043/[ZINC01643043]_[57]_log.log	1	-7.4	0.000	0.000
ZINC01643043	ZINC000001643043	ZINC01643043/[ZINC01643043]_[58]_log.log	1	-7.4	0.000	0.000
ZINC01643043	ZINC000001643043	ZINC01643043/[ZINC01643043]_[59]_log.log	1	-7.2	0.000	0.000
ZINC01643043	ZINC000001643043	ZINC01643043/[ZINC01643043]_[5]_log.log	1	-6.2	0.000	0.000
ZINC01643043	ZINC000001643043	ZINC01643043/[ZINC01643043]_[60]_log.log	1	-7.5	0.000	0.000
ZINC01643043	ZINC000001643043	ZINC01643043/[ZINC01643043]_[61]_log.log	1	-7.5	0.000	0.000
ZINC01643043	ZINC000001643043	ZINC01643043/[ZINC01643043]_[62]_log.log	1	-7.5	0.000	0.000
ZINC01643043	ZINC000001643043	ZINC01643043/[ZINC01643043]_[63]_log.log	1	-7.5	0.000	0.000
ZINC01643043	ZINC000001643043	ZINC01643043/[ZINC01643043]_[64]_log.log	1	-5.8	0.000	0.000
ZINC01643043	ZINC000001643043	ZINC01643043/[ZINC01643043]_[65]_log.log	1	-7.5	0.000	0.000
ZINC01643043	ZINC000001643043	ZINC01643043/[ZINC01643043]_[66]_log.log	1	-5.7	0.000	0.000
ZINC01643043	ZINC000001643043	ZINC01643043/[ZINC01643043]_[67]_log.log	1	-7.2	0.000	0.000
ZINC01643043	ZINC000001643043	ZINC01643043/[ZINC01643043]_[68]_log.log	1	-7.4	0.000	0.000
ZINC01643043	ZINC000001643043	ZINC01643043/[ZINC01643043]_[69]_log.log	1	-7.2	0.000	0.000
ZINC01643043	ZINC000001643043	ZINC01643043/[ZINC01643043]_[6]_log.log	1	-7.5	0.000	0.000
ZINC01643043	ZINC000001643043	ZINC01643043/[ZINC01643043]_[70]_log.log	1	-6.8	0.000	0.000
ZINC01643043	ZINC000001643043	ZINC01643043/[ZINC01643043]_[71]_log.log	1	-7.5	0.000	0.000
ZINC01643043	ZINC000001643043	ZINC01643043/[ZINC01643043]_[72]_log.log	1	-7.5	0.000	0.000
ZINC01643043	ZINC000001643043	ZINC01643043/[ZINC01643043]_[73]_log.log	1	-7.6	0.000	0.000
ZINC01643043	ZINC000001643043	ZINC01643043/[ZINC01643043]_[74]_log.log	1	-7.5	0.000	0.000
ZINC01643043	ZINC000001643043	ZINC01643043/[ZINC01643043]_[75]_log.log	1	-7.5	0.000	0.000
ZINC01643043	ZINC000001643043	ZINC01643043/[ZINC01643043]_[76]_log.log	1	-7.7	0.000	0.000
ZINC01643043	ZINC000001643043	ZINC01643043/[ZINC01643043]_[77]_log.log	1	-7.5	0.000	0.000
ZINC01643043	ZINC000001643043	ZINC01643043/[ZINC01643043]_[78]_log.log	1	-5.9	0.000	0.000
ZINC01643043	ZINC000001643043	ZINC01643043/[ZINC01643043]_[79]_log.log	1	-7.6	0.000	0.000
ZINC01643043	ZINC000001643043	ZINC01643043/[ZINC01643043]_[7]_log.log	1	-5.6	0.000	0.000
ZINC01643043	ZINC000001643043	ZINC01643043/[ZINC01643043]_[80]_log.log	1	-7.5	0.000	0.000
ZINC01643043	ZINC000001643043	ZINC01643043/[ZINC01643043]_[81]_log.log	1	-7.6	0.000	0.000
ZINC01643043	ZINC000001643043	ZINC01643043/[ZINC01643043]_[82]_log.log	1	-7.3	0.000	0.000
ZINC01643043	ZINC000001643043	ZINC01643043/[ZINC01643043]_[83]_log.log	1	-5.7	0.000	0.000
ZINC01643043	ZINC000001643043	ZINC01643043/[ZINC01643043]_[84]_log.log	1	-5.7	0.000	0.000
ZINC01643043	ZINC000001643043	ZINC01643043/[ZINC01643043]_[85]_log.log	1	-7.6	0.000	0.000
ZINC01643043	ZINC000001643043	ZINC01643043/[ZINC01643043]_[86]_log.log	1	-5.9	0.000	0.000
ZINC01643043	ZINC000001643043	ZINC01643043/[ZINC01643043]_[87]_log.log	1	-6.1	0.000	0.000
ZINC01643043	ZINC000001643043	ZINC01643043/[ZINC01643043]_[88]_log.log	1	-5.8	0.000	0.000
ZINC01643043	ZINC000001643043	ZINC01643043/[ZINC01643043]_[89]_log.log	1	-7.6	0.000	0.000
ZINC01643043	ZINC000001643043	ZINC01643043/[ZINC01643043]_[8]_log.log	1	-7.1	0.000	0.000
ZINC01643043	ZINC000001643043	ZINC01643043/[ZINC01643043]_[90]_log.log	1	-7.5	0.000	0.000
ZINC01643043	ZINC000001643043	ZINC01643043/[ZINC01643043]_[91]_log.log	1	-7.0	0.000	0.000
ZINC01643043	ZINC000001643043	ZINC01643043/[ZINC01643043]_[92]_log.log	1	-7.5	0.000	0.000
ZINC01643043	ZINC000001643043	ZINC01643043/[ZINC01643043]_[93]_log.log	1	-7.5	0.000	0.000
ZINC01643043	ZINC000001643043	ZINC01643043/[ZINC01643043]_[94]_log.log	1	-7.4	0.000	0.000
ZINC01643043	ZINC000001643043	ZINC01643043/[ZINC01643043]_[95]_log.log	1	-7.5	0.000	0.000
ZINC01643043	ZINC000001643043	ZINC01643043/[ZINC01643043]_[96]_log.log	1	-7.6	0.000	0.000
ZINC01643043	ZINC000001643043	ZINC01643043/[ZINC01643043]_[97]_log.log	1	-7.1	0.000	0.000
ZINC01643043	ZINC000001643043	ZINC01643043/[ZINC01643043]_[98]_log.log	1	-7.4	0.000	0.000
ZINC01643043	ZINC000001643043	ZINC01643043/[ZINC01643043]_[99]_log.log	1	-7.5	0.000	0.000
ZINC01643043	ZINC000001643043	ZINC01643043/[ZINC01643043]_[9]_log.log	1	-6.5	0.000	0.000
ZINC01721748	ZINC000001721748	ZINC01721748/[ZINC01721748]_[100]_log.log	1	-5.6	0.000	0.000
ZINC01721748	ZINC000001721748	ZINC01721748/[ZINC01721748]_[10]_log.log	1	-5.6	0.000	0.000
ZINC01721748	ZINC000001721748	ZINC01721748/[ZINC01721748]_[11]_log.log	1	-5.6	0.000	0.000
ZINC01721748	ZINC000001721748	ZINC01721748/[ZINC01721748]_[12]_log.log	1	-5.5	0.000	0.000
ZINC01721748	ZINC000001721748	ZINC01721748/[ZINC01721748]_[13]_log.log	1	-5.6	0.000	0.000
ZINC01721748	ZINC000001721748	ZINC01721748/[ZINC01721748]_[14]_log.log	1	-5.6	0.000	0.000
ZINC01721748	ZINC000001721748	ZINC01721748/[ZINC01721748]_[15]_log.log	1	-5.5	0.000	0.000
ZINC01721748	ZINC000001721748	ZINC01721748/[ZINC01721748]_[16]_log.log	1	-5.5	0.000	0.000
ZINC01721748	ZINC000001721748	ZINC01721748/[ZINC01721748]_[17]_log.log	1	-5.6	0.000	0.000
ZINC01721748	ZINC000001721748	ZINC01721748/[ZINC01721748]_[18]_log.log	1	-5.6	0.000	0.000
ZINC01721748	ZINC000001721748	ZINC01721748/[ZINC01721748]_[19]_log.log	1	-5.6	0.000	0.000
ZINC01721748	ZINC000001721748	ZINC01721748/[ZINC01721748]_[1]_log.log	1	-5.6	0.000	0.000
ZINC01721748	ZINC000001721748	ZINC01721748/[ZINC01721748]_[20]_log.log	1	-5.6	0.000	0.000
ZINC01721748	ZINC000001721748	ZINC01721748/[ZINC01721748]_[21]_log.log	1	-5.5	0.000	0.000
ZINC01721748	ZINC000001721748	ZINC01721748/[ZINC01721748]_[22]_log.log	1	-5.6	0.000	0.000
ZINC01721748	ZINC000001721748	ZINC01721748/[ZINC01721748]_[23]_log.log	1	-5.6	0.000	0.000
ZINC01721748	ZINC000001721748	ZINC01721748/[ZINC01721748]_[24]_log.log	1	-5.6	0.000	0.000
ZINC01721748	ZINC000001721748	ZINC01721748/[ZINC01721748]_[25]_log.log	1	-5.6	0.000	0.000
ZINC01721748	ZINC000001721748	ZINC01721748/[ZINC01721748]_[26]_log.log	1	-5.5	0.000	0.000
ZINC01721748	ZINC000001721748	ZINC01721748/[ZINC01721748]_[27]_log.log	1	-5.6	0.000	0.000
ZINC01721748	ZINC000001721748	ZINC01721748/[ZINC01721748]_[28]_log.log	1	-5.6	0.000	0.000
ZINC01721748	ZINC000001721748	ZINC01721748/[ZINC01721748]_[29]_log.log	1	-5.6	0.000	0.000
ZINC01721748	ZINC000001721748	ZINC01721748/[ZINC01721748]_[2]_log.log	1	-5.6	0.000	0.000
ZINC01721748	ZINC000001721748	ZINC01721748/[ZINC01721748]_[30]_log.log	1	-5.6	0.000	0.000
ZINC01721748	ZINC000001721748	ZINC01721748/[ZINC01721748]_[31]_log.log	1	-5.6	0.000	0.000
ZINC01721748	ZINC000001721748	ZINC01721748/[ZINC01721748]_[32]_log.log	1	-5.5	0.000	0.000
ZINC01721748	ZINC000001721748	ZINC01721748/[ZINC01721748]_[33]_log.log	1	-5.6	0.000	0.000
ZINC01721748	ZINC000001721748	ZINC01721748/[ZINC01721748]_[34]_log.log	1	-5.6	0.000	0.000
ZINC01721748	ZINC000001721748	ZINC01721748/[ZINC01721748]_[35]_log.log	1	-5.6	0.000	0.000
ZINC01721748	ZINC000001721748	ZINC01721748/[ZINC01721748]_[36]_log.log	1	-5.6	0.000	0.000
ZINC01721748	ZINC000001721748	ZINC01721748/[ZINC01721748]_[37]_log.log	1	-5.6	0.000	0.000
ZINC01721748	ZINC000001721748	ZINC01721748/[ZINC01721748]_[38]_log.log	1	-5.5	0.000	0.000
ZINC01721748	ZINC000001721748	ZINC01721748/[ZINC01721748]_[39]_log.log	1	-5.5	0.000	0.000
ZINC01721748	ZINC000001721748	ZINC01721748/[ZINC01721748]_[3]_log.log	1	-5.6	0.000	0.000
ZINC01721748	ZINC000001721748	ZINC01721748/[ZINC01721748]_[40]_log.log	1	-5.6	0.000	0.000
ZINC01721748	ZINC000001721748	ZINC01721748/[ZINC01721748]_[41]_log.log	1	-5.6	0.000	0.000
ZINC01721748	ZINC000001721748	ZINC01721748/[ZINC01721748]_[42]_log.log	1	-5.5	0.000	0.000
ZINC01721748	ZINC000001721748	ZINC01721748/[ZINC01721748]_[43]_log.log	1	-5.5	0.000	0.000
ZINC01721748	ZINC000001721748	ZINC01721748/[ZINC01721748]_[44]_log.log	1	-5.6	0.000	0.000
ZINC01721748	ZINC000001721748	ZINC01721748/[ZINC01721748]_[45]_log.log	1	-5.6	0.000	0.000
ZINC01721748	ZINC000001721748	ZINC01721748/[ZINC01721748]_[46]_log.log	1	-5.6	0.000	0.000
ZINC01721748	ZINC000001721748	ZINC01721748/[ZINC01721748]_[47]_log.log	1	-5.6	0.000	0.000
ZINC01721748	ZINC000001721748	ZINC01721748/[ZINC01721748]_[48]_log.log	1	-5.5	0.000	0.000
ZINC01721748	ZINC000001721748	ZINC01721748/[ZINC01721748]_[49]_log.log	1	-5.6	0.000	0.000
ZINC01721748	ZINC000001721748	ZINC01721748/[ZINC01721748]_[4]_log.log	1	-5.6	0.000	0.000
ZINC01721748	ZINC000001721748	ZINC01721748/[ZINC01721748]_[50]_log.log	1	-5.6	0.000	0.000
ZINC01721748	ZINC000001721748	ZINC01721748/[ZINC01721748]_[51]_log.log	1	-5.5	0.000	0.000
ZINC01721748	ZINC000001721748	ZINC01721748/[ZINC01721748]_[52]_log.log	1	-5.6	0.000	0.000
ZINC01721748	ZINC000001721748	ZINC01721748/[ZINC01721748]_[53]_log.log	1	-5.6	0.000	0.000
ZINC01721748	ZINC000001721748	ZINC01721748/[ZINC01721748]_[54]_log.log	1	-5.6	0.000	0.000
ZINC01721748	ZINC000001721748	ZINC01721748/[ZINC01721748]_[55]_log.log	1	-5.6	0.000	0.000
ZINC01721748	ZINC000001721748	ZINC01721748/[ZINC01721748]_[56]_log.log	1	-5.5	0.000	0.000
ZINC01721748	ZINC000001721748	ZINC01721748/[ZINC01721748]_[57]_log.log	1	-5.6	0.000	0.000
ZINC01721748	ZINC000001721748	ZINC01721748/[ZINC01721748]_[58]_log.log	1	-5.5	0.000	0.000
ZINC01721748	ZINC000001721748	ZINC01721748/[ZINC01721748]_[59]_log.log	1	-5.6	0.000	0.000
ZINC01721748	ZINC000001721748	ZINC01721748/[ZINC01721748]_[5]_log.log	1	-5.6	0.000	0.000
ZINC01721748	ZINC000001721748	ZINC01721748/[ZINC01721748]_[60]_log.log	1	-5.6	0.000	0.000
ZINC01721748	ZINC000001721748	ZINC01721748/[ZINC01721748]_[61]_log.log	1	-5.6	0.000	0.000
ZINC01721748	ZINC000001721748	ZINC01721748/[ZINC01721748]_[62]_log.log	1	-5.5	0.000	0.000
ZINC01721748	ZINC000001721748	ZINC01721748/[ZINC01721748]_[63]_log.log	1	-5.6	0.000	0.000
ZINC01721748	ZINC000001721748	ZINC01721748/[ZINC01721748]_[64]_log.log	1	-5.5	0.000	0.000
ZINC01721748	ZINC000001721748	ZINC01721748/[ZINC01721748]_[65]_log.log	1	-5.5	0.000	0.000
ZINC01721748	ZINC000001721748	ZINC01721748/[ZINC01721748]_[66]_log.log	1	-5.6	0.000	0.000
ZINC01721748	ZINC000001721748	ZINC01721748/[ZINC01721748]_[67]_log.log	1	-5.5	0.000	0.000
ZINC01721748	ZINC000001721748	ZINC01721748/[ZINC01721748]_[68]_log.log	1	-5.6	0.000	0.000
ZINC01721748	ZINC000001721748	ZINC01721748/[ZINC01721748]_[69]_log.log	1	-5.5	0.000	0.000
ZINC01721748	ZINC000001721748	ZINC01721748/[ZINC01721748]_[6]_log.log	1	-5.5	0.000	0.000
ZINC01721748	ZINC000001721748	ZINC01721748/[ZINC01721748]_[70]_log.log	1	-5.6	0.000	0.000
ZINC01721748	ZINC000001721748	ZINC01721748/[ZINC01721748]_[71]_log.log	1	-5.6	0.000	0.000
ZINC01721748	ZINC000001721748	ZINC01721748/[ZINC01721748]_[72]_log.log	1	-5.6	0.000	0.000
ZINC01721748	ZINC000001721748	ZINC01721748/[ZINC01721748]_[73]_log.log	1	-5.6	0.000	0.000
ZINC01721748	ZINC000001721748	ZINC01721748/[ZINC01721748]_[74]_log.log	1	-5.6	0.000	0.000
ZINC01721748	ZINC000001721748	ZINC01721748/[ZINC01721748]_[75]_log.log	1	-5.5	0.000	0.000
ZINC01721748	ZINC000001721748	ZINC01721748/[ZINC01721748]_[76]_log.log	1	-5.6	0.000	0.000
ZINC01721748	ZINC000001721748	ZINC01721748/[ZINC01721748]_[77]_log.log	1	-5.6	0.000	0.000
ZINC01721748	ZINC000001721748	ZINC01721748/[ZINC01721748]_[78]_log.log	1	-5.5	0.000	0.000
ZINC01721748	ZINC000001721748	ZINC01721748/[ZINC01721748]_[79]_log.log	1	-5.6	0.000	0.000
ZINC01721748	ZINC000001721748	ZINC01721748/[ZINC01721748]_[7]_log.log	1	-5.6	0.000	0.000
ZINC01721748	ZINC000001721748	ZINC01721748/[ZINC01721748]_[80]_log.log	1	-5.5	0.000	0.000
ZINC01721748	ZINC000001721748	ZINC01721748/[ZINC01721748]_[81]_log.log	1	-5.6	0.000	0.000
ZINC01721748	ZINC000001721748	ZINC01721748/[ZINC01721748]_[82]_log.log	1	-5.6	0.000	0.000
ZINC01721748	ZINC000001721748	ZINC01721748/[ZINC01721748]_[83]_log.log	1	-5.6	0.000	0.000
ZINC01721748	ZINC000001721748	ZINC01721748/[ZINC01721748]_[84]_log.log	1	-5.5	0.000	0.000
ZINC01721748	ZINC000001721748	ZINC01721748/[ZINC01721748]_[85]_log.log	1	-5.6	0.000	0.000
ZINC01721748	ZINC000001721748	ZINC01721748/[ZINC01721748]_[86]_log.log	1	-5.6	0.000	0.000
ZINC01721748	ZINC000001721748	ZINC01721748/[ZINC01721748]_[87]_log.log	1	-5.6	0.000	0.000
ZINC01721748	ZINC000001721748	ZINC01721748/[ZINC01721748]_[88]_log.log	1	-5.6	0.000	0.000
ZINC01721748	ZINC000001721748	ZINC01721748/[ZINC01721748]_[89]_log.log	1	-5.6	0.000	0.000
ZINC01721748	ZINC000001721748	ZINC01721748/[ZINC01721748]_[8]_log.log	1	-5.5	0.000	0.000
ZINC01721748	ZINC000001721748	ZINC01721748/[ZINC01721748]_[90]_log.log	1	-5.6	0.000	0.000
ZINC01721748	ZINC000001721748	ZINC01721748/[ZINC01721748]_[91]_log.log	1	-5.6	0.000	0.000
ZINC01721748	ZINC000001721748	ZINC01721748/[ZINC01721748]_[92]_log.log	1	-5.6	0.000	0.000
ZINC01721748	ZINC000001721748	ZINC01721748/[ZINC01721748]_[93]_log.log	1	-5.6	0.000	0.000
ZINC01721748	ZINC000001721748	ZINC01721748/[ZINC01721748]_[94]_log.log	1	-5.6	0.000	0.000
ZINC01721748	ZINC000001721748	ZINC01721748/[ZINC01721748]_[95]_log.log	1	-5.6	0.000	0.000
ZINC01721748	ZINC000001721748	ZINC01721748/[ZINC01721748]_[96]_log.log	1	-5.6	0.000	0.000
ZINC01721748	ZINC000001721748	ZINC01721748/[ZINC01721748]_[97]_log.log	1	-5.6	0.000	0.000
ZINC01721748	ZINC000001721748	ZINC01721748/[ZINC01721748]_[98]_log.log	1	-5.6	0.000	0.000
ZINC01721748	ZINC000001721748	ZINC01721748/[ZINC01721748]_[99]_log.log	1	-5.6	0.000	0.000
ZINC01721748	ZINC000001721748	ZINC01721748/[ZINC01721748]_[9]_log.log	1	-5.6	0.000	0.000
ZINC01728891	ZINC000001728891	ZINC01728891/[ZINC01728891]_[100]_log.log	1	-6.0	0.000	0.000
ZINC01728891	ZINC000001728891	ZINC01728891/[ZINC01728891]_[10]_log.log	1	-6.0	0.000	0.000
ZINC01728891	ZINC000001728891	ZINC01728891/[ZINC01728891]_[11]_log.log	1	-6.1	0.000	0.000
ZINC01728891	ZINC000001728891	ZINC01728891/[ZINC01728891]_[12]_log.log	1	-5.3	0.000	0.000
ZINC01728891	ZINC000001728891	ZINC01728891/[ZINC01728891]_[13]_log.log	1	-6.0	0.000	0.000
ZINC01728891	ZINC000001728891	ZINC01728891/[ZINC01728891]_[14]_log.log	1	-6.5	0.000	0.000
ZINC01728891	ZINC000001728891	ZINC01728891/[ZINC01728891]_[15]_log.log	1	-6.0	0.000	0.000
ZINC01728891	ZINC000001728891	ZINC01728891/[ZINC01728891]_[16]_log.log	1	-6.5	0.000	0.000
ZINC01728891	ZINC000001728891	ZINC01728891/[ZINC01728891]_[17]_log.log	1	-6.5	0.000	0.000
ZINC01728891	ZINC000001728891	ZINC01728891/[ZINC01728891]_[18]_log.log	1	-6.6	0.000	0.000
ZINC01728891	ZINC000001728891	ZINC01728891/[ZINC01728891]_[19]_log.log	1	-6.1	0.000	0.000
ZINC01728891	ZINC000001728891	ZINC01728891/[ZINC01728891]_[1]_log.log	1	-6.2	0.000	0.000
ZINC01728891	ZINC000001728891	ZINC01728891/[ZINC01728891]_[20]_log.log	1	-6.5	0.000	0.000
ZINC01728891	ZINC000001728891	ZINC01728891/[ZINC01728891]_[21]_log.log	1	-6.6	0.000	0.000
ZINC01728891	ZINC000001728891	ZINC01728891/[ZINC01728891]_[22]_log.log	1	-6.0	0.000	0.000
ZINC01728891	ZINC000001728891	ZINC01728891/[ZINC01728891]_[23]_log.log	1	-5.9	0.000	0.000
ZINC01728891	ZINC000001728891	ZINC01728891/[ZINC01728891]_[24]_log.log	1	-6.2	0.000	0.000
ZINC01728891	ZINC000001728891	ZINC01728891/[ZINC01728891]_[25]_log.log	1	-6.5	0.000	0.000
ZINC01728891	ZINC000001728891	ZINC01728891/[ZINC01728891]_[26]_log.log	1	-6.6	0.000	0.000
ZINC01728891	ZINC000001728891	ZINC01728891/[ZINC01728891]_[27]_log.log	1	-6.6	0.000	0.000
ZINC01728891	ZINC000001728891	ZINC01728891/[ZINC01728891]_[28]_log.log	1	-6.4	0.000	0.000
ZINC01728891	ZINC000001728891	ZINC01728891/[ZINC01728891]_[29]_log.log	1	-6.3	0.000	0.000
ZINC01728891	ZINC000001728891	ZINC01728891/[ZINC01728891]_[2]_log.log	1	-6.5	0.000	0.000
ZINC01728891	ZINC000001728891	ZINC01728891/[ZINC01728891]_[30]_log.log	1	-6.4	0.000	0.000
ZINC01728891	ZINC000001728891	ZINC01728891/[ZINC01728891]_[31]_log.log	1	-6.6	0.000	0.000
ZINC01728891	ZINC000001728891	ZINC01728891/[ZINC01728891]_[32]_log.log	1	-6.0	0.000	0.000
ZINC01728891	ZINC000001728891	ZINC01728891/[ZINC01728891]_[33]_log.log	1	-6.6	0.000	0.000
ZINC01728891	ZINC000001728891	ZINC01728891/[ZINC01728891]_[34]_log.log	1	-6.0	0.000	0.000
ZINC01728891	ZINC000001728891	ZINC01728891/[ZINC01728891]_[35]_log.log	1	-6.6	0.000	0.000
ZINC01728891	ZINC000001728891	ZINC01728891/[ZINC01728891]_[36]_log.log	1	-6.5	0.000	0.000
ZINC01728891	ZINC000001728891	ZINC01728891/[ZINC01728891]_[37]_log.log	1	-6.3	0.000	0.000
ZINC01728891	ZINC000001728891	ZINC01728891/[ZINC01728891]_[38]_log.log	1	-6.0	0.000	0.000
ZINC01728891	ZINC000001728891	ZINC01728891/[ZINC01728891]_[39]_log.log	1	-6.6	0.000	0.000
ZINC01728891	ZINC000001728891	ZINC01728891/[ZINC01728891]_[3]_log.log	1	-6.6	0.000	0.000
ZINC01728891	ZINC000001728891	ZINC01728891/[ZINC01728891]_[40]_log.log	1	-6.5	0.000	0.000
ZINC01728891	ZINC000001728891	ZINC01728891/[ZINC01728891]_[41]_log.log	1	-6.5	0.000	0.000
ZINC01728891	ZINC000001728891	ZINC01728891/[ZINC01728891]_[42]_log.log	1	-6.5	0.000	0.000
ZINC01728891	ZINC000001728891	ZINC01728891/[ZINC01728891]_[43]_log.log	1	-6.5	0.000	0.000
ZINC01728891	ZINC000001728891	ZINC01728891/[ZINC01728891]_[44]_log.log	1	-6.3	0.000	0.000
ZINC01728891	ZINC000001728891	ZINC01728891/[ZINC01728891]_[45]_log.log	1	-6.0	0.000	0.000
ZINC01728891	ZINC000001728891	ZINC01728891/[ZINC01728891]_[46]_log.log	1	-6.0	0.000	0.000
ZINC01728891	ZINC000001728891	ZINC01728891/[ZINC01728891]_[47]_log.log	1	-6.5	0.000	0.000
ZINC01728891	ZINC000001728891	ZINC01728891/[ZINC01728891]_[48]_log.log	1	-6.4	0.000	0.000
ZINC01728891	ZINC000001728891	ZINC01728891/[ZINC01728891]_[49]_log.log	1	-6.5	0.000	0.000
ZINC01728891	ZINC000001728891	ZINC01728891/[ZINC01728891]_[4]_log.log	1	-6.3	0.000	0.000
ZINC01728891	ZINC000001728891	ZINC01728891/[ZINC01728891]_[50]_log.log	1	-6.6	0.000	0.000
ZINC01728891	ZINC000001728891	ZINC01728891/[ZINC01728891]_[51]_log.log	1	-6.1	0.000	0.000
ZINC01728891	ZINC000001728891	ZINC01728891/[ZINC01728891]_[52]_log.log	1	-6.5	0.000	0.000
ZINC01728891	ZINC000001728891	ZINC01728891/[ZINC01728891]_[53]_log.log	1	-6.0	0.000	0.000
ZINC01728891	ZINC000001728891	ZINC01728891/[ZINC01728891]_[54]_log.log	1	-6.5	0.000	0.000
ZINC01728891	ZINC000001728891	ZINC01728891/[ZINC01728891]_[55]_log.log	1	-6.3	0.000	0.000
ZINC01728891	ZINC000001728891	ZINC01728891/[ZINC01728891]_[56]_log.log	1	-6.0	0.000	0.000
ZINC01728891	ZINC000001728891	ZINC01728891/[ZINC01728891]_[57]_log.log	1	-6.4	0.000	0.000
ZINC01728891	ZINC000001728891	ZINC01728891/[ZINC01728891]_[58]_log.log	1	-6.5	0.000	0.000
ZINC01728891	ZINC000001728891	ZINC01728891/[ZINC01728891]_[59]_log.log	1	-6.5	0.000	0.000
ZINC01728891	ZINC000001728891	ZINC01728891/[ZINC01728891]_[5]_log.log	1	-6.0	0.000	0.000
ZINC01728891	ZINC000001728891	ZINC01728891/[ZINC01728891]_[60]_log.log	1	-6.2	0.000	0.000
ZINC01728891	ZINC000001728891	ZINC01728891/[ZINC01728891]_[61]_log.log	1	-6.1	0.000	0.000
ZINC01728891	ZINC000001728891	ZINC01728891/[ZINC01728891]_[62]_log.log	1	-6.5	0.000	0.000
ZINC01728891	ZINC000001728891	ZINC01728891/[ZINC01728891]_[63]_log.log	1	-6.3	0.000	0.000
ZINC01728891	ZINC000001728891	ZINC01728891/[ZINC01728891]_[64]_log.log	1	-6.2	0.000	0.000
ZINC01728891	ZINC000001728891	ZINC01728891/[ZINC01728891]_[65]_log.log	1	-6.3	0.000	0.000
ZINC01728891	ZINC000001728891	ZINC01728891/[ZINC01728891]_[66]_log.log	1	-6.2	0.000	0.000
ZINC01728891	ZINC000001728891	ZINC01728891/[ZINC01728891]_[67]_log.log	1	-6.3	0.000	0.000
ZINC01728891	ZINC000001728891	ZINC01728891/[ZINC01728891]_[68]_log.log	1	-6.1	0.000	0.000
ZINC01728891	ZINC000001728891	ZINC01728891/[ZINC01728891]_[69]_log.log	1	-6.6	0.000	0.000
ZINC01728891	ZINC000001728891	ZINC01728891/[ZINC01728891]_[6]_log.log	1	-6.5	0.000	0.000
ZINC01728891	ZINC000001728891	ZINC01728891/[ZINC01728891]_[70]_log.log	1	-6.5	0.000	0.000
ZINC01728891	ZINC000001728891	ZINC01728891/[ZINC01728891]_[71]_log.log	1	-6.3	0.000	0.000
ZINC01728891	ZINC000001728891	ZINC01728891/[ZINC01728891]_[72]_log.log	1	-6.2	0.000	0.000
ZINC01728891	ZINC000001728891	ZINC01728891/[ZINC01728891]_[73]_log.log	1	-6.3	0.000	0.000
ZINC01728891	ZINC000001728891	ZINC01728891/[ZINC01728891]_[74]_log.log	1	-6.4	0.000	0.000
ZINC01728891	ZINC000001728891	ZINC01728891/[ZINC01728891]_[75]_log.log	1	-6.0	0.000	0.000
ZINC01728891	ZINC000001728891	ZINC01728891/[ZINC01728891]_[76]_log.log	1	-6.0	0.000	0.000
ZINC01728891	ZINC000001728891	ZINC01728891/[ZINC01728891]_[77]_log.log	1	-6.2	0.000	0.000
ZINC01728891	ZINC000001728891	ZINC01728891/[ZINC01728891]_[78]_log.log	1	-6.5	0.000	0.000
ZINC01728891	ZINC000001728891	ZINC01728891/[ZINC01728891]_[79]_log.log	1	-6.3	0.000	0.000
ZINC01728891	ZINC000001728891	ZINC01728891/[ZINC01728891]_[7]_log.log	1	-6.0	0.000	0.000
ZINC01728891	ZINC000001728891	ZINC01728891/[ZINC01728891]_[80]_log.log	1	-6.6	0.000	0.000
ZINC01728891	ZINC000001728891	ZINC01728891/[ZINC01728891]_[81]_log.log	1	-6.6	0.000	0.000
ZINC01728891	ZINC000001728891	ZINC01728891/[ZINC01728891]_[82]_log.log	1	-6.2	0.000	0.000
ZINC01728891	ZINC000001728891	ZINC01728891/[ZINC01728891]_[83]_log.log	1	-6.6	0.000	0.000
ZINC01728891	ZINC000001728891	ZINC01728891/[ZINC01728891]_[84]_log.log	1	-6.4	0.000	0.000
ZINC01728891	ZINC000001728891	ZINC01728891/[ZINC01728891]_[85]_log.log	1	-6.6	0.000	0.000
ZINC01728891	ZINC000001728891	ZINC01728891/[ZINC01728891]_[86]_log.log	1	-6.6	0.000	0.000
ZINC01728891	ZINC000001728891	ZINC01728891/[ZINC01728891]_[87]_log.log	1	-6.6	0.000	0.000
ZINC01728891	ZINC000001728891	ZINC01728891/[ZINC01728891]_[88]_log.log	1	-6.5	0.000	0.000
ZINC01728891	ZINC000001728891	ZINC01728891/[ZINC01728891]_[89]_log.log	1	-6.5	0.000	0.000
ZINC01728891	ZINC000001728891	ZINC01728891/[ZINC01728891]_[8]_log.log	1	-6.5	0.000	0.000
ZINC01728891	ZINC000001728891	ZINC01728891/[ZINC01728891]_[90]_log.log	1	-6.5	0.000	0.000
ZINC01728891	ZINC000001728891	ZINC01728891/[ZINC01728891]_[91]_log.log	1	-6.6	0.000	0.000
ZINC01728891	ZINC000001728891	ZINC01728891/[ZINC01728891]_[92]_log.log	1	-6.3	0.000	0.000
ZINC01728891	ZINC000001728891	ZINC01728891/[ZINC01728891]_[93]_log.log	1	-6.0	0.000	0.000
ZINC01728891	ZINC000001728891	ZINC01728891/[ZINC01728891]_[94]_log.log	1	-6.6	0.000	0.000
ZINC01728891	ZINC000001728891	ZINC01728891/[ZINC01728891]_[95]_log.log	1	-6.5	0.000	0.000
ZINC01728891	ZINC000001728891	ZINC01728891/[ZINC01728891]_[96]_log.log	1	-6.2	0.000	0.000
ZINC01728891	ZINC000001728891	ZINC01728891/[ZINC01728891]_[97]_log.log	1	-6.1	0.000	0.000
ZINC01728891	ZINC000001728891	ZINC01728891/[ZINC01728891]_[98]_log.log	1	-6.1	0.000	0.000
ZINC01728891	ZINC000001728891	ZINC01728891/[ZINC01728891]_[99]_log.log	1	-6.5	0.000	0.000
ZINC01728891	ZINC000001728891	ZINC01728891/[ZINC01728891]_[9]_log.log	1	-6.2	0.000	0.000
ZINC01845978	ZINC000001845978	ZINC01845978/[ZINC01845978]_[100]_log.log	1	-6.3	0.000	0.000
ZINC01845978	ZINC000001845978	ZINC01845978/[ZINC01845978]_[10]_log.log	1	-6.4	0.000	0.000
ZINC01845978	ZINC000001845978	ZINC01845978/[ZINC01845978]_[11]_log.log	1	-6.3	0.000	0.000
ZINC01845978	ZINC000001845978	ZINC01845978/[ZINC01845978]_[12]_log.log	1	-6.3	0.000	0.000
ZINC01845978	ZINC000001845978	ZINC01845978/[ZINC01845978]_[13]_log.log	1	-6.3	0.000	0.000
ZINC01845978	ZINC000001845978	ZINC01845978/[ZINC01845978]_[14]_log.log	1	-6.3	0.000	0.000
ZINC01845978	ZINC000001845978	ZINC01845978/[ZINC01845978]_[15]_log.log	1	-6.3	0.000	0.000
ZINC01845978	ZINC000001845978	ZINC01845978/[ZINC01845978]_[16]_log.log	1	-6.3	0.000	0.000
ZINC01845978	ZINC000001845978	ZINC01845978/[ZINC01845978]_[17]_log.log	1	-6.4	0.000	0.000
ZINC01845978	ZINC000001845978	ZINC01845978/[ZINC01845978]_[18]_log.log	1	-6.3	0.000	0.000
ZINC01845978	ZINC000001845978	ZINC01845978/[ZINC01845978]_[19]_log.log	1	-6.4	0.000	0.000
ZINC01845978	ZINC000001845978	ZINC01845978/[ZINC01845978]_[1]_log.log	1	-6.3	0.000	0.000
ZINC01845978	ZINC000001845978	ZINC01845978/[ZINC01845978]_[20]_log.log	1	-6.3	0.000	0.000
ZINC01845978	ZINC000001845978	ZINC01845978/[ZINC01845978]_[21]_log.log	1	-6.3	0.000	0.000
ZINC01845978	ZINC000001845978	ZINC01845978/[ZINC01845978]_[22]_log.log	1	-6.3	0.000	0.000
ZINC01845978	ZINC000001845978	ZINC01845978/[ZINC01845978]_[23]_log.log	1	-6.3	0.000	0.000
ZINC01845978	ZINC000001845978	ZINC01845978/[ZINC01845978]_[24]_log.log	1	-6.3	0.000	0.000
ZINC01845978	ZINC000001845978	ZINC01845978/[ZINC01845978]_[25]_log.log	1	-6.3	0.000	0.000
ZINC01845978	ZINC000001845978	ZINC01845978/[ZINC01845978]_[26]_log.log	1	-6.3	0.000	0.000
ZINC01845978	ZINC000001845978	ZINC01845978/[ZINC01845978]_[27]_log.log	1	-6.3	0.000	0.000
ZINC01845978	ZINC000001845978	ZINC01845978/[ZINC01845978]_[28]_log.log	1	-6.2	0.000	0.000
ZINC01845978	ZINC000001845978	ZINC01845978/[ZINC01845978]_[29]_log.log	1	-6.3	0.000	0.000
ZINC01845978	ZINC000001845978	ZINC01845978/[ZINC01845978]_[2]_log.log	1	-6.4	0.000	0.000
ZINC01845978	ZINC000001845978	ZINC01845978/[ZINC01845978]_[30]_log.log	1	-6.3	0.000	0.000
ZINC01845978	ZINC000001845978	ZINC01845978/[ZINC01845978]_[31]_log.log	1	-6.3	0.000	0.000
ZINC01845978	ZINC000001845978	ZINC01845978/[ZINC01845978]_[32]_log.log	1	-6.3	0.000	0.000
ZINC01845978	ZINC000001845978	ZINC01845978/[ZINC01845978]_[33]_log.log	1	-6.3	0.000	0.000
ZINC01845978	ZINC000001845978	ZINC01845978/[ZINC01845978]_[34]_log.log	1	-6.3	0.000	0.000
ZINC01845978	ZINC000001845978	ZINC01845978/[ZINC01845978]_[35]_log.log	1	-6.2	0.000	0.000
ZINC01845978	ZINC000001845978	ZINC01845978/[ZINC01845978]_[36]_log.log	1	-6.4	0.000	0.000
ZINC01845978	ZINC000001845978	ZINC01845978/[ZINC01845978]_[37]_log.log	1	-6.4	0.000	0.000
ZINC01845978	ZINC000001845978	ZINC01845978/[ZINC01845978]_[38]_log.log	1	-6.3	0.000	0.000
ZINC01845978	ZINC000001845978	ZINC01845978/[ZINC01845978]_[39]_log.log	1	-6.4	0.000	0.000
ZINC01845978	ZINC000001845978	ZINC01845978/[ZINC01845978]_[3]_log.log	1	-6.3	0.000	0.000
ZINC01845978	ZINC000001845978	ZINC01845978/[ZINC01845978]_[40]_log.log	1	-6.3	0.000	0.000
ZINC01845978	ZINC000001845978	ZINC01845978/[ZINC01845978]_[41]_log.log	1	-6.3	0.000	0.000
ZINC01845978	ZINC000001845978	ZINC01845978/[ZINC01845978]_[42]_log.log	1	-6.3	0.000	0.000
ZINC01845978	ZINC000001845978	ZINC01845978/[ZINC01845978]_[43]_log.log	1	-6.0	0.000	0.000
ZINC01845978	ZINC000001845978	ZINC01845978/[ZINC01845978]_[44]_log.log	1	-6.4	0.000	0.000
ZINC01845978	ZINC000001845978	ZINC01845978/[ZINC01845978]_[45]_log.log	1	-6.3	0.000	0.000
ZINC01845978	ZINC000001845978	ZINC01845978/[ZINC01845978]_[46]_log.log	1	-6.3	0.000	0.000
ZINC01845978	ZINC000001845978	ZINC01845978/[ZINC01845978]_[47]_log.log	1	-6.3	0.000	0.000
ZINC01845978	ZINC000001845978	ZINC01845978/[ZINC01845978]_[48]_log.log	1	-6.3	0.000	0.000
ZINC01845978	ZINC000001845978	ZINC01845978/[ZINC01845978]_[49]_log.log	1	-6.3	0.000	0.000
ZINC01845978	ZINC000001845978	ZINC01845978/[ZINC01845978]_[4]_log.log	1	-6.3	0.000	0.000
ZINC01845978	ZINC000001845978	ZINC01845978/[ZINC01845978]_[50]_log.log	1	-6.3	0.000	0.000
ZINC01845978	ZINC000001845978	ZINC01845978/[ZINC01845978]_[51]_log.log	1	-6.4	0.000	0.000
ZINC01845978	ZINC000001845978	ZINC01845978/[ZINC01845978]_[52]_log.log	1	-6.3	0.000	0.000
ZINC01845978	ZINC000001845978	ZINC01845978/[ZINC01845978]_[53]_log.log	1	-6.3	0.000	0.000
ZINC01845978	ZINC000001845978	ZINC01845978/[ZINC01845978]_[54]_log.log	1	-6.3	0.000	0.000
ZINC01845978	ZINC000001845978	ZINC01845978/[ZINC01845978]_[55]_log.log	1	-6.3	0.000	0.000
ZINC01845978	ZINC000001845978	ZINC01845978/[ZINC01845978]_[56]_log.log	1	-6.3	0.000	0.000
ZINC01845978	ZINC000001845978	ZINC01845978/[ZINC01845978]_[57]_log.log	1	-6.3	0.000	0.000
ZINC01845978	ZINC000001845978	ZINC01845978/[ZINC01845978]_[58]_log.log	1	-6.3	0.000	0.000
ZINC01845978	ZINC000001845978	ZINC01845978/[ZINC01845978]_[59]_log.log	1	-6.3	0.000	0.000
ZINC01845978	ZINC000001845978	ZINC01845978/[ZINC01845978]_[5]_log.log	1	-6.3	0.000	0.000
ZINC01845978	ZINC000001845978	ZINC01845978/[ZINC01845978]_[60]_log.log	1	-6.3	0.000	0.000
ZINC01845978	ZINC000001845978	ZINC01845978/[ZINC01845978]_[61]_log.log	1	-6.4	0.000	0.000
ZINC01845978	ZINC000001845978	ZINC01845978/[ZINC01845978]_[62]_log.log	1	-6.0	0.000	0.000
ZINC01845978	ZINC000001845978	ZINC01845978/[ZINC01845978]_[63]_log.log	1	-6.3	0.000	0.000
ZINC01845978	ZINC000001845978	ZINC01845978/[ZINC01845978]_[64]_log.log	1	-6.3	0.000	0.000
ZINC01845978	ZINC000001845978	ZINC01845978/[ZINC01845978]_[65]_log.log	1	-6.3	0.000	0.000
ZINC01845978	ZINC000001845978	ZINC01845978/[ZINC01845978]_[66]_log.log	1	-6.3	0.000	0.000
ZINC01845978	ZINC000001845978	ZINC01845978/[ZINC01845978]_[67]_log.log	1	-6.3	0.000	0.000
ZINC01845978	ZINC000001845978	ZINC01845978/[ZINC01845978]_[68]_log.log	1	-6.2	0.000	0.000
ZINC01845978	ZINC000001845978	ZINC01845978/[ZINC01845978]_[69]_log.log	1	-6.3	0.000	0.000
ZINC01845978	ZINC000001845978	ZINC01845978/[ZINC01845978]_[6]_log.log	1	-6.4	0.000	0.000
ZINC01845978	ZINC000001845978	ZINC01845978/[ZINC01845978]_[70]_log.log	1	-6.3	0.000	0.000
ZINC01845978	ZINC000001845978	ZINC01845978/[ZINC01845978]_[71]_log.log	1	-6.3	0.000	0.000
ZINC01845978	ZINC000001845978	ZINC01845978/[ZINC01845978]_[72]_log.log	1	-6.4	0.000	0.000
ZINC01845978	ZINC000001845978	ZINC01845978/[ZINC01845978]_[73]_log.log	1	-6.3	0.000	0.000
ZINC01845978	ZINC000001845978	ZINC01845978/[ZINC01845978]_[74]_log.log	1	-6.4	0.000	0.000
ZINC01845978	ZINC000001845978	ZINC01845978/[ZINC01845978]_[75]_log.log	1	-6.3	0.000	0.000
ZINC01845978	ZINC000001845978	ZINC01845978/[ZINC01845978]_[76]_log.log	1	-6.0	0.000	0.000
ZINC01845978	ZINC000001845978	ZINC01845978/[ZINC01845978]_[77]_log.log	1	-6.3	0.000	0.000
ZINC01845978	ZINC000001845978	ZINC01845978/[ZINC01845978]_[78]_log.log	1	-6.3	0.000	0.000
ZINC01845978	ZINC000001845978	ZINC01845978/[ZINC01845978]_[79]_log.log	1	-6.3	0.000	0.000
ZINC01845978	ZINC000001845978	ZINC01845978/[ZINC01845978]_[7]_log.log	1	-6.3	0.000	0.000
ZINC01845978	ZINC000001845978	ZINC01845978/[ZINC01845978]_[80]_log.log	1	-6.3	0.000	0.000
ZINC01845978	ZINC000001845978	ZINC01845978/[ZINC01845978]_[81]_log.log	1	-6.3	0.000	0.000
ZINC01845978	ZINC000001845978	ZINC01845978/[ZINC01845978]_[82]_log.log	1	-6.3	0.000	0.000
ZINC01845978	ZINC000001845978	ZINC01845978/[ZINC01845978]_[83]_log.log	1	-6.3	0.000	0.000
ZINC01845978	ZINC000001845978	ZINC01845978/[ZINC01845978]_[84]_log.log	1	-6.3	0.000	0.000
ZINC01845978	ZINC000001845978	ZINC01845978/[ZINC01845978]_[85]_log.log	1	-6.4	0.000	0.000
ZINC01845978	ZINC000001845978	ZINC01845978/[ZINC01845978]_[86]_log.log	1	-6.3	0.000	0.000
ZINC01845978	ZINC000001845978	ZINC01845978/[ZINC01845978]_[87]_log.log	1	-6.3	0.000	0.000
ZINC01845978	ZINC000001845978	ZINC01845978/[ZINC01845978]_[88]_log.log	1	-6.3	0.000	0.000
ZINC01845978	ZINC000001845978	ZINC01845978/[ZINC01845978]_[89]_log.log	1	-6.3	0.000	0.000
ZINC01845978	ZINC000001845978	ZINC01845978/[ZINC01845978]_[8]_log.log	1	-6.3	0.000	0.000
ZINC01845978	ZINC000001845978	ZINC01845978/[ZINC01845978]_[90]_log.log	1	-6.3	0.000	0.000
ZINC01845978	ZINC000001845978	ZINC01845978/[ZINC01845978]_[91]_log.log	1	-6.3	0.000	0.000
ZINC01845978	ZINC000001845978	ZINC01845978/[ZINC01845978]_[92]_log.log	1	-6.3	0.000	0.000
ZINC01845978	ZINC000001845978	ZINC01845978/[ZINC01845978]_[93]_log.log	1	-6.4	0.000	0.000
ZINC01845978	ZINC000001845978	ZINC01845978/[ZINC01845978]_[94]_log.log	1	-6.3	0.000	0.000
ZINC01845978	ZINC000001845978	ZINC01845978/[ZINC01845978]_[95]_log.log	1	-6.2	0.000	0.000
ZINC01845978	ZINC000001845978	ZINC01845978/[ZINC01845978]_[96]_log.log	1	-6.3	0.000	0.000
ZINC01845978	ZINC000001845978	ZINC01845978/[ZINC01845978]_[97]_log.log	1	-6.3	0.000	0.000
ZINC01845978	ZINC000001845978	ZINC01845978/[ZINC01845978]_[98]_log.log	1	-6.3	0.000	0.000
ZINC01845978	ZINC000001845978	ZINC01845978/[ZINC01845978]_[99]_log.log	1	-6.3	0.000	0.000
[truncated: 8,001 more rows]
