# Supplementary material for: Exploring Binding Pockets in the Conformational States of the SARS-CoV-2 Spike Trimers for the Screening of Allosteric Inhibitors Using Molecular Simulations and Ensemble-Based Ligand Docking
Source: Int J Mol Sci. 2024 May 1;25(9):4955. doi: 10.3390/ijms25094955 (PMC11084335; doi:10.3390/ijms25094955)
Supplement: Supplementary file 1 [file ijms-25-04955-s001.zip › Supporting_Information_Tables/TableS3.csv]

num	zincid	filename	mode	affinity	dist_rmsd	best_mode_rmsd
ZINC15721529	ZINC000015721529	ZINC15721529/[ZINC15721529]_[100]_log.log	1	-6.2	0.000	0.000
ZINC15721529	ZINC000015721529	ZINC15721529/[ZINC15721529]_[10]_log.log	1	-6.7	0.000	0.000
ZINC15721529	ZINC000015721529	ZINC15721529/[ZINC15721529]_[11]_log.log	1	-6.6	0.000	0.000
ZINC15721529	ZINC000015721529	ZINC15721529/[ZINC15721529]_[12]_log.log	1	-6.8	0.000	0.000
ZINC15721529	ZINC000015721529	ZINC15721529/[ZINC15721529]_[13]_log.log	1	-6.3	0.000	0.000
ZINC15721529	ZINC000015721529	ZINC15721529/[ZINC15721529]_[14]_log.log	1	-7.6	0.000	0.000
ZINC15721529	ZINC000015721529	ZINC15721529/[ZINC15721529]_[15]_log.log	1	-6.4	0.000	0.000
ZINC15721529	ZINC000015721529	ZINC15721529/[ZINC15721529]_[16]_log.log	1	-6.5	0.000	0.000
ZINC15721529	ZINC000015721529	ZINC15721529/[ZINC15721529]_[17]_log.log	1	-6.9	0.000	0.000
ZINC15721529	ZINC000015721529	ZINC15721529/[ZINC15721529]_[18]_log.log	1	-6.4	0.000	0.000
ZINC15721529	ZINC000015721529	ZINC15721529/[ZINC15721529]_[19]_log.log	1	-6.7	0.000	0.000
ZINC15721529	ZINC000015721529	ZINC15721529/[ZINC15721529]_[1]_log.log	1	-6.6	0.000	0.000
ZINC15721529	ZINC000015721529	ZINC15721529/[ZINC15721529]_[20]_log.log	1	-6.3	0.000	0.000
ZINC15721529	ZINC000015721529	ZINC15721529/[ZINC15721529]_[21]_log.log	1	-6.7	0.000	0.000
ZINC15721529	ZINC000015721529	ZINC15721529/[ZINC15721529]_[22]_log.log	1	-6.3	0.000	0.000
ZINC15721529	ZINC000015721529	ZINC15721529/[ZINC15721529]_[23]_log.log	1	-6.3	0.000	0.000
ZINC15721529	ZINC000015721529	ZINC15721529/[ZINC15721529]_[24]_log.log	1	-6.7	0.000	0.000
ZINC15721529	ZINC000015721529	ZINC15721529/[ZINC15721529]_[25]_log.log	1	-7.5	0.000	0.000
ZINC15721529	ZINC000015721529	ZINC15721529/[ZINC15721529]_[26]_log.log	1	-6.2	0.000	0.000
ZINC15721529	ZINC000015721529	ZINC15721529/[ZINC15721529]_[27]_log.log	1	-6.7	0.000	0.000
ZINC15721529	ZINC000015721529	ZINC15721529/[ZINC15721529]_[28]_log.log	1	-6.7	0.000	0.000
ZINC15721529	ZINC000015721529	ZINC15721529/[ZINC15721529]_[29]_log.log	1	-7.4	0.000	0.000
ZINC15721529	ZINC000015721529	ZINC15721529/[ZINC15721529]_[2]_log.log	1	-8.0	0.000	0.000
ZINC15721529	ZINC000015721529	ZINC15721529/[ZINC15721529]_[30]_log.log	1	-6.7	0.000	0.000
ZINC15721529	ZINC000015721529	ZINC15721529/[ZINC15721529]_[31]_log.log	1	-7.8	0.000	0.000
ZINC15721529	ZINC000015721529	ZINC15721529/[ZINC15721529]_[32]_log.log	1	-6.2	0.000	0.000
ZINC15721529	ZINC000015721529	ZINC15721529/[ZINC15721529]_[33]_log.log	1	-6.3	0.000	0.000
ZINC15721529	ZINC000015721529	ZINC15721529/[ZINC15721529]_[34]_log.log	1	-7.6	0.000	0.000
ZINC15721529	ZINC000015721529	ZINC15721529/[ZINC15721529]_[35]_log.log	1	-8.0	0.000	0.000
ZINC15721529	ZINC000015721529	ZINC15721529/[ZINC15721529]_[36]_log.log	1	-6.7	0.000	0.000
ZINC15721529	ZINC000015721529	ZINC15721529/[ZINC15721529]_[37]_log.log	1	-6.8	0.000	0.000
ZINC15721529	ZINC000015721529	ZINC15721529/[ZINC15721529]_[38]_log.log	1	-6.7	0.000	0.000
ZINC15721529	ZINC000015721529	ZINC15721529/[ZINC15721529]_[39]_log.log	1	-6.5	0.000	0.000
ZINC15721529	ZINC000015721529	ZINC15721529/[ZINC15721529]_[3]_log.log	1	-6.4	0.000	0.000
ZINC15721529	ZINC000015721529	ZINC15721529/[ZINC15721529]_[40]_log.log	1	-7.8	0.000	0.000
ZINC15721529	ZINC000015721529	ZINC15721529/[ZINC15721529]_[41]_log.log	1	-6.7	0.000	0.000
ZINC15721529	ZINC000015721529	ZINC15721529/[ZINC15721529]_[42]_log.log	1	-6.1	0.000	0.000
ZINC15721529	ZINC000015721529	ZINC15721529/[ZINC15721529]_[43]_log.log	1	-6.2	0.000	0.000
ZINC15721529	ZINC000015721529	ZINC15721529/[ZINC15721529]_[44]_log.log	1	-6.7	0.000	0.000
ZINC15721529	ZINC000015721529	ZINC15721529/[ZINC15721529]_[45]_log.log	1	-6.7	0.000	0.000
ZINC15721529	ZINC000015721529	ZINC15721529/[ZINC15721529]_[46]_log.log	1	-6.7	0.000	0.000
ZINC15721529	ZINC000015721529	ZINC15721529/[ZINC15721529]_[47]_log.log	1	-6.2	0.000	0.000
ZINC15721529	ZINC000015721529	ZINC15721529/[ZINC15721529]_[48]_log.log	1	-6.7	0.000	0.000
ZINC15721529	ZINC000015721529	ZINC15721529/[ZINC15721529]_[49]_log.log	1	-6.7	0.000	0.000
ZINC15721529	ZINC000015721529	ZINC15721529/[ZINC15721529]_[4]_log.log	1	-6.7	0.000	0.000
ZINC15721529	ZINC000015721529	ZINC15721529/[ZINC15721529]_[50]_log.log	1	-7.6	0.000	0.000
ZINC15721529	ZINC000015721529	ZINC15721529/[ZINC15721529]_[51]_log.log	1	-6.6	0.000	0.000
ZINC15721529	ZINC000015721529	ZINC15721529/[ZINC15721529]_[52]_log.log	1	-6.7	0.000	0.000
ZINC15721529	ZINC000015721529	ZINC15721529/[ZINC15721529]_[53]_log.log	1	-6.5	0.000	0.000
ZINC15721529	ZINC000015721529	ZINC15721529/[ZINC15721529]_[54]_log.log	1	-6.7	0.000	0.000
ZINC15721529	ZINC000015721529	ZINC15721529/[ZINC15721529]_[55]_log.log	1	-6.3	0.000	0.000
ZINC15721529	ZINC000015721529	ZINC15721529/[ZINC15721529]_[56]_log.log	1	-6.3	0.000	0.000
ZINC15721529	ZINC000015721529	ZINC15721529/[ZINC15721529]_[57]_log.log	1	-6.7	0.000	0.000
ZINC15721529	ZINC000015721529	ZINC15721529/[ZINC15721529]_[58]_log.log	1	-6.5	0.000	0.000
ZINC15721529	ZINC000015721529	ZINC15721529/[ZINC15721529]_[59]_log.log	1	-6.4	0.000	0.000
ZINC15721529	ZINC000015721529	ZINC15721529/[ZINC15721529]_[5]_log.log	1	-6.7	0.000	0.000
ZINC15721529	ZINC000015721529	ZINC15721529/[ZINC15721529]_[60]_log.log	1	-7.6	0.000	0.000
ZINC15721529	ZINC000015721529	ZINC15721529/[ZINC15721529]_[61]_log.log	1	-6.6	0.000	0.000
ZINC15721529	ZINC000015721529	ZINC15721529/[ZINC15721529]_[62]_log.log	1	-6.6	0.000	0.000
ZINC15721529	ZINC000015721529	ZINC15721529/[ZINC15721529]_[63]_log.log	1	-6.3	0.000	0.000
ZINC15721529	ZINC000015721529	ZINC15721529/[ZINC15721529]_[64]_log.log	1	-7.1	0.000	0.000
ZINC15721529	ZINC000015721529	ZINC15721529/[ZINC15721529]_[65]_log.log	1	-7.8	0.000	0.000
ZINC15721529	ZINC000015721529	ZINC15721529/[ZINC15721529]_[66]_log.log	1	-6.7	0.000	0.000
ZINC15721529	ZINC000015721529	ZINC15721529/[ZINC15721529]_[67]_log.log	1	-6.7	0.000	0.000
ZINC15721529	ZINC000015721529	ZINC15721529/[ZINC15721529]_[68]_log.log	1	-6.6	0.000	0.000
ZINC15721529	ZINC000015721529	ZINC15721529/[ZINC15721529]_[69]_log.log	1	-6.2	0.000	0.000
ZINC15721529	ZINC000015721529	ZINC15721529/[ZINC15721529]_[6]_log.log	1	-6.7	0.000	0.000
ZINC15721529	ZINC000015721529	ZINC15721529/[ZINC15721529]_[70]_log.log	1	-7.8	0.000	0.000
ZINC15721529	ZINC000015721529	ZINC15721529/[ZINC15721529]_[71]_log.log	1	-6.4	0.000	0.000
ZINC15721529	ZINC000015721529	ZINC15721529/[ZINC15721529]_[72]_log.log	1	-6.7	0.000	0.000
ZINC15721529	ZINC000015721529	ZINC15721529/[ZINC15721529]_[73]_log.log	1	-7.9	0.000	0.000
ZINC15721529	ZINC000015721529	ZINC15721529/[ZINC15721529]_[74]_log.log	1	-7.6	0.000	0.000
ZINC15721529	ZINC000015721529	ZINC15721529/[ZINC15721529]_[75]_log.log	1	-6.3	0.000	0.000
ZINC15721529	ZINC000015721529	ZINC15721529/[ZINC15721529]_[76]_log.log	1	-6.7	0.000	0.000
ZINC15721529	ZINC000015721529	ZINC15721529/[ZINC15721529]_[77]_log.log	1	-6.7	0.000	0.000
ZINC15721529	ZINC000015721529	ZINC15721529/[ZINC15721529]_[78]_log.log	1	-6.3	0.000	0.000
ZINC15721529	ZINC000015721529	ZINC15721529/[ZINC15721529]_[79]_log.log	1	-7.8	0.000	0.000
ZINC15721529	ZINC000015721529	ZINC15721529/[ZINC15721529]_[7]_log.log	1	-6.7	0.000	0.000
ZINC15721529	ZINC000015721529	ZINC15721529/[ZINC15721529]_[80]_log.log	1	-6.7	0.000	0.000
ZINC15721529	ZINC000015721529	ZINC15721529/[ZINC15721529]_[81]_log.log	1	-6.7	0.000	0.000
ZINC15721529	ZINC000015721529	ZINC15721529/[ZINC15721529]_[82]_log.log	1	-7.4	0.000	0.000
ZINC15721529	ZINC000015721529	ZINC15721529/[ZINC15721529]_[83]_log.log	1	-7.4	0.000	0.000
ZINC15721529	ZINC000015721529	ZINC15721529/[ZINC15721529]_[84]_log.log	1	-7.9	0.000	0.000
ZINC15721529	ZINC000015721529	ZINC15721529/[ZINC15721529]_[85]_log.log	1	-6.6	0.000	0.000
ZINC15721529	ZINC000015721529	ZINC15721529/[ZINC15721529]_[86]_log.log	1	-7.7	0.000	0.000
ZINC15721529	ZINC000015721529	ZINC15721529/[ZINC15721529]_[87]_log.log	1	-6.3	0.000	0.000
ZINC15721529	ZINC000015721529	ZINC15721529/[ZINC15721529]_[88]_log.log	1	-6.7	0.000	0.000
ZINC15721529	ZINC000015721529	ZINC15721529/[ZINC15721529]_[89]_log.log	1	-6.7	0.000	0.000
ZINC15721529	ZINC000015721529	ZINC15721529/[ZINC15721529]_[8]_log.log	1	-6.8	0.000	0.000
ZINC15721529	ZINC000015721529	ZINC15721529/[ZINC15721529]_[90]_log.log	1	-7.7	0.000	0.000
ZINC15721529	ZINC000015721529	ZINC15721529/[ZINC15721529]_[91]_log.log	1	-7.9	0.000	0.000
ZINC15721529	ZINC000015721529	ZINC15721529/[ZINC15721529]_[92]_log.log	1	-7.3	0.000	0.000
ZINC15721529	ZINC000015721529	ZINC15721529/[ZINC15721529]_[93]_log.log	1	-6.4	0.000	0.000
ZINC15721529	ZINC000015721529	ZINC15721529/[ZINC15721529]_[94]_log.log	1	-6.7	0.000	0.000
ZINC15721529	ZINC000015721529	ZINC15721529/[ZINC15721529]_[95]_log.log	1	-7.6	0.000	0.000
ZINC15721529	ZINC000015721529	ZINC15721529/[ZINC15721529]_[96]_log.log	1	-7.4	0.000	0.000
ZINC15721529	ZINC000015721529	ZINC15721529/[ZINC15721529]_[97]_log.log	1	-6.2	0.000	0.000
ZINC15721529	ZINC000015721529	ZINC15721529/[ZINC15721529]_[98]_log.log	1	-7.9	0.000	0.000
ZINC15721529	ZINC000015721529	ZINC15721529/[ZINC15721529]_[99]_log.log	1	-6.7	0.000	0.000
ZINC15721529	ZINC000015721529	ZINC15721529/[ZINC15721529]_[9]_log.log	1	-6.5	0.000	0.000
ZINC15721824	ZINC000015721824	ZINC15721824/[ZINC15721824]_[100]_log.log	1	-6.6	0.000	0.000
ZINC15721824	ZINC000015721824	ZINC15721824/[ZINC15721824]_[10]_log.log	1	-6.7	0.000	0.000
ZINC15721824	ZINC000015721824	ZINC15721824/[ZINC15721824]_[11]_log.log	1	-6.6	0.000	0.000
ZINC15721824	ZINC000015721824	ZINC15721824/[ZINC15721824]_[12]_log.log	1	-6.6	0.000	0.000
ZINC15721824	ZINC000015721824	ZINC15721824/[ZINC15721824]_[13]_log.log	1	-6.9	0.000	0.000
ZINC15721824	ZINC000015721824	ZINC15721824/[ZINC15721824]_[14]_log.log	1	-8.5	0.000	0.000
ZINC15721824	ZINC000015721824	ZINC15721824/[ZINC15721824]_[15]_log.log	1	-6.7	0.000	0.000
ZINC15721824	ZINC000015721824	ZINC15721824/[ZINC15721824]_[16]_log.log	1	-6.7	0.000	0.000
ZINC15721824	ZINC000015721824	ZINC15721824/[ZINC15721824]_[17]_log.log	1	-6.6	0.000	0.000
ZINC15721824	ZINC000015721824	ZINC15721824/[ZINC15721824]_[18]_log.log	1	-6.7	0.000	0.000
ZINC15721824	ZINC000015721824	ZINC15721824/[ZINC15721824]_[19]_log.log	1	-6.8	0.000	0.000
ZINC15721824	ZINC000015721824	ZINC15721824/[ZINC15721824]_[1]_log.log	1	-6.5	0.000	0.000
ZINC15721824	ZINC000015721824	ZINC15721824/[ZINC15721824]_[20]_log.log	1	-8.3	0.000	0.000
ZINC15721824	ZINC000015721824	ZINC15721824/[ZINC15721824]_[21]_log.log	1	-7.0	0.000	0.000
ZINC15721824	ZINC000015721824	ZINC15721824/[ZINC15721824]_[22]_log.log	1	-6.5	0.000	0.000
ZINC15721824	ZINC000015721824	ZINC15721824/[ZINC15721824]_[23]_log.log	1	-6.8	0.000	0.000
ZINC15721824	ZINC000015721824	ZINC15721824/[ZINC15721824]_[24]_log.log	1	-8.4	0.000	0.000
ZINC15721824	ZINC000015721824	ZINC15721824/[ZINC15721824]_[25]_log.log	1	-7.0	0.000	0.000
ZINC15721824	ZINC000015721824	ZINC15721824/[ZINC15721824]_[26]_log.log	1	-6.9	0.000	0.000
ZINC15721824	ZINC000015721824	ZINC15721824/[ZINC15721824]_[27]_log.log	1	-6.9	0.000	0.000
ZINC15721824	ZINC000015721824	ZINC15721824/[ZINC15721824]_[28]_log.log	1	-7.0	0.000	0.000
ZINC15721824	ZINC000015721824	ZINC15721824/[ZINC15721824]_[29]_log.log	1	-8.4	0.000	0.000
ZINC15721824	ZINC000015721824	ZINC15721824/[ZINC15721824]_[2]_log.log	1	-7.5	0.000	0.000
ZINC15721824	ZINC000015721824	ZINC15721824/[ZINC15721824]_[30]_log.log	1	-6.5	0.000	0.000
ZINC15721824	ZINC000015721824	ZINC15721824/[ZINC15721824]_[31]_log.log	1	-7.0	0.000	0.000
ZINC15721824	ZINC000015721824	ZINC15721824/[ZINC15721824]_[32]_log.log	1	-6.7	0.000	0.000
ZINC15721824	ZINC000015721824	ZINC15721824/[ZINC15721824]_[33]_log.log	1	-7.7	0.000	0.000
ZINC15721824	ZINC000015721824	ZINC15721824/[ZINC15721824]_[34]_log.log	1	-8.4	0.000	0.000
ZINC15721824	ZINC000015721824	ZINC15721824/[ZINC15721824]_[35]_log.log	1	-7.0	0.000	0.000
ZINC15721824	ZINC000015721824	ZINC15721824/[ZINC15721824]_[36]_log.log	1	-6.6	0.000	0.000
ZINC15721824	ZINC000015721824	ZINC15721824/[ZINC15721824]_[37]_log.log	1	-6.8	0.000	0.000
ZINC15721824	ZINC000015721824	ZINC15721824/[ZINC15721824]_[38]_log.log	1	-7.7	0.000	0.000
ZINC15721824	ZINC000015721824	ZINC15721824/[ZINC15721824]_[39]_log.log	1	-6.9	0.000	0.000
ZINC15721824	ZINC000015721824	ZINC15721824/[ZINC15721824]_[3]_log.log	1	-6.7	0.000	0.000
ZINC15721824	ZINC000015721824	ZINC15721824/[ZINC15721824]_[40]_log.log	1	-8.4	0.000	0.000
ZINC15721824	ZINC000015721824	ZINC15721824/[ZINC15721824]_[41]_log.log	1	-6.7	0.000	0.000
ZINC15721824	ZINC000015721824	ZINC15721824/[ZINC15721824]_[42]_log.log	1	-6.6	0.000	0.000
ZINC15721824	ZINC000015721824	ZINC15721824/[ZINC15721824]_[43]_log.log	1	-6.6	0.000	0.000
ZINC15721824	ZINC000015721824	ZINC15721824/[ZINC15721824]_[44]_log.log	1	-8.3	0.000	0.000
ZINC15721824	ZINC000015721824	ZINC15721824/[ZINC15721824]_[45]_log.log	1	-6.9	0.000	0.000
ZINC15721824	ZINC000015721824	ZINC15721824/[ZINC15721824]_[46]_log.log	1	-8.2	0.000	0.000
ZINC15721824	ZINC000015721824	ZINC15721824/[ZINC15721824]_[47]_log.log	1	-6.9	0.000	0.000
ZINC15721824	ZINC000015721824	ZINC15721824/[ZINC15721824]_[48]_log.log	1	-7.0	0.000	0.000
ZINC15721824	ZINC000015721824	ZINC15721824/[ZINC15721824]_[49]_log.log	1	-6.5	0.000	0.000
ZINC15721824	ZINC000015721824	ZINC15721824/[ZINC15721824]_[4]_log.log	1	-8.5	0.000	0.000
ZINC15721824	ZINC000015721824	ZINC15721824/[ZINC15721824]_[50]_log.log	1	-6.8	0.000	0.000
ZINC15721824	ZINC000015721824	ZINC15721824/[ZINC15721824]_[51]_log.log	1	-8.3	0.000	0.000
ZINC15721824	ZINC000015721824	ZINC15721824/[ZINC15721824]_[52]_log.log	1	-7.4	0.000	0.000
ZINC15721824	ZINC000015721824	ZINC15721824/[ZINC15721824]_[53]_log.log	1	-6.4	0.000	0.000
ZINC15721824	ZINC000015721824	ZINC15721824/[ZINC15721824]_[54]_log.log	1	-8.5	0.000	0.000
ZINC15721824	ZINC000015721824	ZINC15721824/[ZINC15721824]_[55]_log.log	1	-6.9	0.000	0.000
ZINC15721824	ZINC000015721824	ZINC15721824/[ZINC15721824]_[56]_log.log	1	-8.6	0.000	0.000
ZINC15721824	ZINC000015721824	ZINC15721824/[ZINC15721824]_[57]_log.log	1	-6.6	0.000	0.000
ZINC15721824	ZINC000015721824	ZINC15721824/[ZINC15721824]_[58]_log.log	1	-7.5	0.000	0.000
ZINC15721824	ZINC000015721824	ZINC15721824/[ZINC15721824]_[59]_log.log	1	-6.5	0.000	0.000
ZINC15721824	ZINC000015721824	ZINC15721824/[ZINC15721824]_[5]_log.log	1	-6.7	0.000	0.000
ZINC15721824	ZINC000015721824	ZINC15721824/[ZINC15721824]_[60]_log.log	1	-6.3	0.000	0.000
ZINC15721824	ZINC000015721824	ZINC15721824/[ZINC15721824]_[61]_log.log	1	-6.4	0.000	0.000
ZINC15721824	ZINC000015721824	ZINC15721824/[ZINC15721824]_[62]_log.log	1	-8.3	0.000	0.000
ZINC15721824	ZINC000015721824	ZINC15721824/[ZINC15721824]_[63]_log.log	1	-6.4	0.000	0.000
ZINC15721824	ZINC000015721824	ZINC15721824/[ZINC15721824]_[64]_log.log	1	-6.6	0.000	0.000
ZINC15721824	ZINC000015721824	ZINC15721824/[ZINC15721824]_[65]_log.log	1	-7.2	0.000	0.000
ZINC15721824	ZINC000015721824	ZINC15721824/[ZINC15721824]_[66]_log.log	1	-6.9	0.000	0.000
ZINC15721824	ZINC000015721824	ZINC15721824/[ZINC15721824]_[67]_log.log	1	-6.9	0.000	0.000
ZINC15721824	ZINC000015721824	ZINC15721824/[ZINC15721824]_[68]_log.log	1	-6.8	0.000	0.000
ZINC15721824	ZINC000015721824	ZINC15721824/[ZINC15721824]_[69]_log.log	1	-6.9	0.000	0.000
ZINC15721824	ZINC000015721824	ZINC15721824/[ZINC15721824]_[6]_log.log	1	-6.8	0.000	0.000
ZINC15721824	ZINC000015721824	ZINC15721824/[ZINC15721824]_[70]_log.log	1	-6.5	0.000	0.000
ZINC15721824	ZINC000015721824	ZINC15721824/[ZINC15721824]_[71]_log.log	1	-6.8	0.000	0.000
ZINC15721824	ZINC000015721824	ZINC15721824/[ZINC15721824]_[72]_log.log	1	-6.8	0.000	0.000
ZINC15721824	ZINC000015721824	ZINC15721824/[ZINC15721824]_[73]_log.log	1	-6.8	0.000	0.000
ZINC15721824	ZINC000015721824	ZINC15721824/[ZINC15721824]_[74]_log.log	1	-8.6	0.000	0.000
ZINC15721824	ZINC000015721824	ZINC15721824/[ZINC15721824]_[75]_log.log	1	-6.4	0.000	0.000
ZINC15721824	ZINC000015721824	ZINC15721824/[ZINC15721824]_[76]_log.log	1	-7.6	0.000	0.000
ZINC15721824	ZINC000015721824	ZINC15721824/[ZINC15721824]_[77]_log.log	1	-6.7	0.000	0.000
ZINC15721824	ZINC000015721824	ZINC15721824/[ZINC15721824]_[78]_log.log	1	-8.3	0.000	0.000
ZINC15721824	ZINC000015721824	ZINC15721824/[ZINC15721824]_[79]_log.log	1	-6.9	0.000	0.000
ZINC15721824	ZINC000015721824	ZINC15721824/[ZINC15721824]_[7]_log.log	1	-6.9	0.000	0.000
ZINC15721824	ZINC000015721824	ZINC15721824/[ZINC15721824]_[80]_log.log	1	-8.6	0.000	0.000
ZINC15721824	ZINC000015721824	ZINC15721824/[ZINC15721824]_[81]_log.log	1	-6.5	0.000	0.000
ZINC15721824	ZINC000015721824	ZINC15721824/[ZINC15721824]_[82]_log.log	1	-7.0	0.000	0.000
ZINC15721824	ZINC000015721824	ZINC15721824/[ZINC15721824]_[83]_log.log	1	-6.8	0.000	0.000
ZINC15721824	ZINC000015721824	ZINC15721824/[ZINC15721824]_[84]_log.log	1	-8.3	0.000	0.000
ZINC15721824	ZINC000015721824	ZINC15721824/[ZINC15721824]_[85]_log.log	1	-6.6	0.000	0.000
ZINC15721824	ZINC000015721824	ZINC15721824/[ZINC15721824]_[86]_log.log	1	-6.5	0.000	0.000
ZINC15721824	ZINC000015721824	ZINC15721824/[ZINC15721824]_[87]_log.log	1	-6.5	0.000	0.000
ZINC15721824	ZINC000015721824	ZINC15721824/[ZINC15721824]_[88]_log.log	1	-6.9	0.000	0.000
ZINC15721824	ZINC000015721824	ZINC15721824/[ZINC15721824]_[89]_log.log	1	-6.5	0.000	0.000
ZINC15721824	ZINC000015721824	ZINC15721824/[ZINC15721824]_[8]_log.log	1	-8.3	0.000	0.000
ZINC15721824	ZINC000015721824	ZINC15721824/[ZINC15721824]_[90]_log.log	1	-8.4	0.000	0.000
ZINC15721824	ZINC000015721824	ZINC15721824/[ZINC15721824]_[91]_log.log	1	-6.7	0.000	0.000
ZINC15721824	ZINC000015721824	ZINC15721824/[ZINC15721824]_[92]_log.log	1	-8.5	0.000	0.000
ZINC15721824	ZINC000015721824	ZINC15721824/[ZINC15721824]_[93]_log.log	1	-6.4	0.000	0.000
ZINC15721824	ZINC000015721824	ZINC15721824/[ZINC15721824]_[94]_log.log	1	-6.6	0.000	0.000
ZINC15721824	ZINC000015721824	ZINC15721824/[ZINC15721824]_[95]_log.log	1	-6.5	0.000	0.000
ZINC15721824	ZINC000015721824	ZINC15721824/[ZINC15721824]_[96]_log.log	1	-8.3	0.000	0.000
ZINC15721824	ZINC000015721824	ZINC15721824/[ZINC15721824]_[97]_log.log	1	-6.9	0.000	0.000
ZINC15721824	ZINC000015721824	ZINC15721824/[ZINC15721824]_[98]_log.log	1	-6.5	0.000	0.000
ZINC15721824	ZINC000015721824	ZINC15721824/[ZINC15721824]_[99]_log.log	1	-6.9	0.000	0.000
ZINC15721824	ZINC000015721824	ZINC15721824/[ZINC15721824]_[9]_log.log	1	-7.6	0.000	0.000
ZINC15721965	ZINC000015721965	ZINC15721965/[ZINC15721965]_[100]_log.log	1	-5.7	0.000	0.000
ZINC15721965	ZINC000015721965	ZINC15721965/[ZINC15721965]_[10]_log.log	1	-7.3	0.000	0.000
ZINC15721965	ZINC000015721965	ZINC15721965/[ZINC15721965]_[11]_log.log	1	-5.8	0.000	0.000
ZINC15721965	ZINC000015721965	ZINC15721965/[ZINC15721965]_[12]_log.log	1	-5.8	0.000	0.000
ZINC15721965	ZINC000015721965	ZINC15721965/[ZINC15721965]_[13]_log.log	1	-7.4	0.000	0.000
ZINC15721965	ZINC000015721965	ZINC15721965/[ZINC15721965]_[14]_log.log	1	-5.8	0.000	0.000
ZINC15721965	ZINC000015721965	ZINC15721965/[ZINC15721965]_[15]_log.log	1	-5.8	0.000	0.000
ZINC15721965	ZINC000015721965	ZINC15721965/[ZINC15721965]_[16]_log.log	1	-7.0	0.000	0.000
ZINC15721965	ZINC000015721965	ZINC15721965/[ZINC15721965]_[17]_log.log	1	-5.8	0.000	0.000
ZINC15721965	ZINC000015721965	ZINC15721965/[ZINC15721965]_[18]_log.log	1	-5.8	0.000	0.000
ZINC15721965	ZINC000015721965	ZINC15721965/[ZINC15721965]_[19]_log.log	1	-6.8	0.000	0.000
ZINC15721965	ZINC000015721965	ZINC15721965/[ZINC15721965]_[1]_log.log	1	-7.4	0.000	0.000
ZINC15721965	ZINC000015721965	ZINC15721965/[ZINC15721965]_[20]_log.log	1	-5.8	0.000	0.000
ZINC15721965	ZINC000015721965	ZINC15721965/[ZINC15721965]_[21]_log.log	1	-5.8	0.000	0.000
ZINC15721965	ZINC000015721965	ZINC15721965/[ZINC15721965]_[22]_log.log	1	-7.3	0.000	0.000
ZINC15721965	ZINC000015721965	ZINC15721965/[ZINC15721965]_[23]_log.log	1	-5.7	0.000	0.000
ZINC15721965	ZINC000015721965	ZINC15721965/[ZINC15721965]_[24]_log.log	1	-5.7	0.000	0.000
ZINC15721965	ZINC000015721965	ZINC15721965/[ZINC15721965]_[25]_log.log	1	-7.2	0.000	0.000
ZINC15721965	ZINC000015721965	ZINC15721965/[ZINC15721965]_[26]_log.log	1	-7.3	0.000	0.000
ZINC15721965	ZINC000015721965	ZINC15721965/[ZINC15721965]_[27]_log.log	1	-7.5	0.000	0.000
ZINC15721965	ZINC000015721965	ZINC15721965/[ZINC15721965]_[28]_log.log	1	-5.7	0.000	0.000
ZINC15721965	ZINC000015721965	ZINC15721965/[ZINC15721965]_[29]_log.log	1	-7.4	0.000	0.000
ZINC15721965	ZINC000015721965	ZINC15721965/[ZINC15721965]_[2]_log.log	1	-5.9	0.000	0.000
ZINC15721965	ZINC000015721965	ZINC15721965/[ZINC15721965]_[30]_log.log	1	-7.7	0.000	0.000
ZINC15721965	ZINC000015721965	ZINC15721965/[ZINC15721965]_[31]_log.log	1	-5.8	0.000	0.000
ZINC15721965	ZINC000015721965	ZINC15721965/[ZINC15721965]_[32]_log.log	1	-5.8	0.000	0.000
ZINC15721965	ZINC000015721965	ZINC15721965/[ZINC15721965]_[33]_log.log	1	-5.8	0.000	0.000
ZINC15721965	ZINC000015721965	ZINC15721965/[ZINC15721965]_[34]_log.log	1	-5.9	0.000	0.000
ZINC15721965	ZINC000015721965	ZINC15721965/[ZINC15721965]_[35]_log.log	1	-7.7	0.000	0.000
ZINC15721965	ZINC000015721965	ZINC15721965/[ZINC15721965]_[36]_log.log	1	-7.2	0.000	0.000
ZINC15721965	ZINC000015721965	ZINC15721965/[ZINC15721965]_[37]_log.log	1	-5.7	0.000	0.000
ZINC15721965	ZINC000015721965	ZINC15721965/[ZINC15721965]_[38]_log.log	1	-7.6	0.000	0.000
ZINC15721965	ZINC000015721965	ZINC15721965/[ZINC15721965]_[39]_log.log	1	-6.2	0.000	0.000
ZINC15721965	ZINC000015721965	ZINC15721965/[ZINC15721965]_[3]_log.log	1	-7.1	0.000	0.000
ZINC15721965	ZINC000015721965	ZINC15721965/[ZINC15721965]_[40]_log.log	1	-5.7	0.000	0.000
ZINC15721965	ZINC000015721965	ZINC15721965/[ZINC15721965]_[41]_log.log	1	-5.9	0.000	0.000
ZINC15721965	ZINC000015721965	ZINC15721965/[ZINC15721965]_[42]_log.log	1	-6.7	0.000	0.000
ZINC15721965	ZINC000015721965	ZINC15721965/[ZINC15721965]_[43]_log.log	1	-7.4	0.000	0.000
ZINC15721965	ZINC000015721965	ZINC15721965/[ZINC15721965]_[44]_log.log	1	-5.8	0.000	0.000
ZINC15721965	ZINC000015721965	ZINC15721965/[ZINC15721965]_[45]_log.log	1	-7.5	0.000	0.000
ZINC15721965	ZINC000015721965	ZINC15721965/[ZINC15721965]_[46]_log.log	1	-5.9	0.000	0.000
ZINC15721965	ZINC000015721965	ZINC15721965/[ZINC15721965]_[47]_log.log	1	-5.8	0.000	0.000
ZINC15721965	ZINC000015721965	ZINC15721965/[ZINC15721965]_[48]_log.log	1	-7.6	0.000	0.000
ZINC15721965	ZINC000015721965	ZINC15721965/[ZINC15721965]_[49]_log.log	1	-5.8	0.000	0.000
ZINC15721965	ZINC000015721965	ZINC15721965/[ZINC15721965]_[4]_log.log	1	-7.7	0.000	0.000
ZINC15721965	ZINC000015721965	ZINC15721965/[ZINC15721965]_[50]_log.log	1	-7.4	0.000	0.000
ZINC15721965	ZINC000015721965	ZINC15721965/[ZINC15721965]_[51]_log.log	1	-5.7	0.000	0.000
ZINC15721965	ZINC000015721965	ZINC15721965/[ZINC15721965]_[52]_log.log	1	-5.8	0.000	0.000
ZINC15721965	ZINC000015721965	ZINC15721965/[ZINC15721965]_[53]_log.log	1	-5.8	0.000	0.000
ZINC15721965	ZINC000015721965	ZINC15721965/[ZINC15721965]_[54]_log.log	1	-7.0	0.000	0.000
ZINC15721965	ZINC000015721965	ZINC15721965/[ZINC15721965]_[55]_log.log	1	-5.7	0.000	0.000
ZINC15721965	ZINC000015721965	ZINC15721965/[ZINC15721965]_[56]_log.log	1	-5.8	0.000	0.000
ZINC15721965	ZINC000015721965	ZINC15721965/[ZINC15721965]_[57]_log.log	1	-5.8	0.000	0.000
ZINC15721965	ZINC000015721965	ZINC15721965/[ZINC15721965]_[58]_log.log	1	-6.8	0.000	0.000
ZINC15721965	ZINC000015721965	ZINC15721965/[ZINC15721965]_[59]_log.log	1	-5.6	0.000	0.000
ZINC15721965	ZINC000015721965	ZINC15721965/[ZINC15721965]_[5]_log.log	1	-5.8	0.000	0.000
ZINC15721965	ZINC000015721965	ZINC15721965/[ZINC15721965]_[60]_log.log	1	-7.3	0.000	0.000
ZINC15721965	ZINC000015721965	ZINC15721965/[ZINC15721965]_[61]_log.log	1	-5.9	0.000	0.000
ZINC15721965	ZINC000015721965	ZINC15721965/[ZINC15721965]_[62]_log.log	1	-7.6	0.000	0.000
ZINC15721965	ZINC000015721965	ZINC15721965/[ZINC15721965]_[63]_log.log	1	-6.3	0.000	0.000
ZINC15721965	ZINC000015721965	ZINC15721965/[ZINC15721965]_[64]_log.log	1	-5.9	0.000	0.000
ZINC15721965	ZINC000015721965	ZINC15721965/[ZINC15721965]_[65]_log.log	1	-7.6	0.000	0.000
ZINC15721965	ZINC000015721965	ZINC15721965/[ZINC15721965]_[66]_log.log	1	-5.9	0.000	0.000
ZINC15721965	ZINC000015721965	ZINC15721965/[ZINC15721965]_[67]_log.log	1	-5.9	0.000	0.000
ZINC15721965	ZINC000015721965	ZINC15721965/[ZINC15721965]_[68]_log.log	1	-7.6	0.000	0.000
ZINC15721965	ZINC000015721965	ZINC15721965/[ZINC15721965]_[69]_log.log	1	-7.5	0.000	0.000
ZINC15721965	ZINC000015721965	ZINC15721965/[ZINC15721965]_[6]_log.log	1	-6.0	0.000	0.000
ZINC15721965	ZINC000015721965	ZINC15721965/[ZINC15721965]_[70]_log.log	1	-5.8	0.000	0.000
ZINC15721965	ZINC000015721965	ZINC15721965/[ZINC15721965]_[71]_log.log	1	-7.2	0.000	0.000
ZINC15721965	ZINC000015721965	ZINC15721965/[ZINC15721965]_[72]_log.log	1	-7.2	0.000	0.000
ZINC15721965	ZINC000015721965	ZINC15721965/[ZINC15721965]_[73]_log.log	1	-7.1	0.000	0.000
ZINC15721965	ZINC000015721965	ZINC15721965/[ZINC15721965]_[74]_log.log	1	-5.9	0.000	0.000
ZINC15721965	ZINC000015721965	ZINC15721965/[ZINC15721965]_[75]_log.log	1	-5.8	0.000	0.000
ZINC15721965	ZINC000015721965	ZINC15721965/[ZINC15721965]_[76]_log.log	1	-7.3	0.000	0.000
ZINC15721965	ZINC000015721965	ZINC15721965/[ZINC15721965]_[77]_log.log	1	-5.7	0.000	0.000
ZINC15721965	ZINC000015721965	ZINC15721965/[ZINC15721965]_[78]_log.log	1	-7.3	0.000	0.000
ZINC15721965	ZINC000015721965	ZINC15721965/[ZINC15721965]_[79]_log.log	1	-6.3	0.000	0.000
ZINC15721965	ZINC000015721965	ZINC15721965/[ZINC15721965]_[7]_log.log	1	-5.8	0.000	0.000
ZINC15721965	ZINC000015721965	ZINC15721965/[ZINC15721965]_[80]_log.log	1	-6.7	0.000	0.000
ZINC15721965	ZINC000015721965	ZINC15721965/[ZINC15721965]_[81]_log.log	1	-5.7	0.000	0.000
ZINC15721965	ZINC000015721965	ZINC15721965/[ZINC15721965]_[82]_log.log	1	-5.8	0.000	0.000
ZINC15721965	ZINC000015721965	ZINC15721965/[ZINC15721965]_[83]_log.log	1	-7.6	0.000	0.000
ZINC15721965	ZINC000015721965	ZINC15721965/[ZINC15721965]_[84]_log.log	1	-7.7	0.000	0.000
ZINC15721965	ZINC000015721965	ZINC15721965/[ZINC15721965]_[85]_log.log	1	-7.7	0.000	0.000
ZINC15721965	ZINC000015721965	ZINC15721965/[ZINC15721965]_[86]_log.log	1	-7.1	0.000	0.000
ZINC15721965	ZINC000015721965	ZINC15721965/[ZINC15721965]_[87]_log.log	1	-5.8	0.000	0.000
ZINC15721965	ZINC000015721965	ZINC15721965/[ZINC15721965]_[88]_log.log	1	-5.9	0.000	0.000
ZINC15721965	ZINC000015721965	ZINC15721965/[ZINC15721965]_[89]_log.log	1	-7.6	0.000	0.000
ZINC15721965	ZINC000015721965	ZINC15721965/[ZINC15721965]_[8]_log.log	1	-6.2	0.000	0.000
ZINC15721965	ZINC000015721965	ZINC15721965/[ZINC15721965]_[90]_log.log	1	-5.8	0.000	0.000
ZINC15721965	ZINC000015721965	ZINC15721965/[ZINC15721965]_[91]_log.log	1	-7.5	0.000	0.000
ZINC15721965	ZINC000015721965	ZINC15721965/[ZINC15721965]_[92]_log.log	1	-7.5	0.000	0.000
ZINC15721965	ZINC000015721965	ZINC15721965/[ZINC15721965]_[93]_log.log	1	-5.8	0.000	0.000
ZINC15721965	ZINC000015721965	ZINC15721965/[ZINC15721965]_[94]_log.log	1	-5.8	0.000	0.000
ZINC15721965	ZINC000015721965	ZINC15721965/[ZINC15721965]_[95]_log.log	1	-7.0	0.000	0.000
ZINC15721965	ZINC000015721965	ZINC15721965/[ZINC15721965]_[96]_log.log	1	-7.0	0.000	0.000
ZINC15721965	ZINC000015721965	ZINC15721965/[ZINC15721965]_[97]_log.log	1	-7.0	0.000	0.000
ZINC15721965	ZINC000015721965	ZINC15721965/[ZINC15721965]_[98]_log.log	1	-5.8	0.000	0.000
ZINC15721965	ZINC000015721965	ZINC15721965/[ZINC15721965]_[99]_log.log	1	-5.7	0.000	0.000
ZINC15721965	ZINC000015721965	ZINC15721965/[ZINC15721965]_[9]_log.log	1	-6.8	0.000	0.000
ZINC16102469	ZINC000016102469	ZINC16102469/[ZINC16102469]_[100]_log.log	1	-6.5	0.000	0.000
ZINC16102469	ZINC000016102469	ZINC16102469/[ZINC16102469]_[10]_log.log	1	-7.6	0.000	0.000
ZINC16102469	ZINC000016102469	ZINC16102469/[ZINC16102469]_[11]_log.log	1	-8.3	0.000	0.000
ZINC16102469	ZINC000016102469	ZINC16102469/[ZINC16102469]_[12]_log.log	1	-6.8	0.000	0.000
ZINC16102469	ZINC000016102469	ZINC16102469/[ZINC16102469]_[13]_log.log	1	-6.7	0.000	0.000
ZINC16102469	ZINC000016102469	ZINC16102469/[ZINC16102469]_[14]_log.log	1	-7.3	0.000	0.000
ZINC16102469	ZINC000016102469	ZINC16102469/[ZINC16102469]_[15]_log.log	1	-8.2	0.000	0.000
ZINC16102469	ZINC000016102469	ZINC16102469/[ZINC16102469]_[16]_log.log	1	-6.5	0.000	0.000
ZINC16102469	ZINC000016102469	ZINC16102469/[ZINC16102469]_[17]_log.log	1	-6.5	0.000	0.000
ZINC16102469	ZINC000016102469	ZINC16102469/[ZINC16102469]_[18]_log.log	1	-8.2	0.000	0.000
ZINC16102469	ZINC000016102469	ZINC16102469/[ZINC16102469]_[19]_log.log	1	-7.9	0.000	0.000
ZINC16102469	ZINC000016102469	ZINC16102469/[ZINC16102469]_[1]_log.log	1	-7.3	0.000	0.000
ZINC16102469	ZINC000016102469	ZINC16102469/[ZINC16102469]_[20]_log.log	1	-7.2	0.000	0.000
ZINC16102469	ZINC000016102469	ZINC16102469/[ZINC16102469]_[21]_log.log	1	-7.3	0.000	0.000
ZINC16102469	ZINC000016102469	ZINC16102469/[ZINC16102469]_[22]_log.log	1	-6.9	0.000	0.000
ZINC16102469	ZINC000016102469	ZINC16102469/[ZINC16102469]_[23]_log.log	1	-6.9	0.000	0.000
ZINC16102469	ZINC000016102469	ZINC16102469/[ZINC16102469]_[24]_log.log	1	-7.2	0.000	0.000
ZINC16102469	ZINC000016102469	ZINC16102469/[ZINC16102469]_[25]_log.log	1	-7.3	0.000	0.000
ZINC16102469	ZINC000016102469	ZINC16102469/[ZINC16102469]_[26]_log.log	1	-6.9	0.000	0.000
ZINC16102469	ZINC000016102469	ZINC16102469/[ZINC16102469]_[27]_log.log	1	-8.1	0.000	0.000
ZINC16102469	ZINC000016102469	ZINC16102469/[ZINC16102469]_[28]_log.log	1	-6.5	0.000	0.000
ZINC16102469	ZINC000016102469	ZINC16102469/[ZINC16102469]_[29]_log.log	1	-6.9	0.000	0.000
ZINC16102469	ZINC000016102469	ZINC16102469/[ZINC16102469]_[2]_log.log	1	-7.0	0.000	0.000
ZINC16102469	ZINC000016102469	ZINC16102469/[ZINC16102469]_[30]_log.log	1	-6.9	0.000	0.000
ZINC16102469	ZINC000016102469	ZINC16102469/[ZINC16102469]_[31]_log.log	1	-7.3	0.000	0.000
ZINC16102469	ZINC000016102469	ZINC16102469/[ZINC16102469]_[32]_log.log	1	-6.9	0.000	0.000
ZINC16102469	ZINC000016102469	ZINC16102469/[ZINC16102469]_[33]_log.log	1	-6.0	0.000	0.000
ZINC16102469	ZINC000016102469	ZINC16102469/[ZINC16102469]_[34]_log.log	1	-5.9	0.000	0.000
ZINC16102469	ZINC000016102469	ZINC16102469/[ZINC16102469]_[35]_log.log	1	-6.9	0.000	0.000
ZINC16102469	ZINC000016102469	ZINC16102469/[ZINC16102469]_[36]_log.log	1	-6.4	0.000	0.000
ZINC16102469	ZINC000016102469	ZINC16102469/[ZINC16102469]_[37]_log.log	1	-6.9	0.000	0.000
ZINC16102469	ZINC000016102469	ZINC16102469/[ZINC16102469]_[38]_log.log	1	-7.3	0.000	0.000
ZINC16102469	ZINC000016102469	ZINC16102469/[ZINC16102469]_[39]_log.log	1	-6.5	0.000	0.000
ZINC16102469	ZINC000016102469	ZINC16102469/[ZINC16102469]_[3]_log.log	1	-6.5	0.000	0.000
ZINC16102469	ZINC000016102469	ZINC16102469/[ZINC16102469]_[40]_log.log	1	-7.2	0.000	0.000
ZINC16102469	ZINC000016102469	ZINC16102469/[ZINC16102469]_[41]_log.log	1	-8.3	0.000	0.000
ZINC16102469	ZINC000016102469	ZINC16102469/[ZINC16102469]_[42]_log.log	1	-7.3	0.000	0.000
ZINC16102469	ZINC000016102469	ZINC16102469/[ZINC16102469]_[43]_log.log	1	-8.1	0.000	0.000
ZINC16102469	ZINC000016102469	ZINC16102469/[ZINC16102469]_[44]_log.log	1	-6.7	0.000	0.000
ZINC16102469	ZINC000016102469	ZINC16102469/[ZINC16102469]_[45]_log.log	1	-7.0	0.000	0.000
ZINC16102469	ZINC000016102469	ZINC16102469/[ZINC16102469]_[46]_log.log	1	-6.9	0.000	0.000
ZINC16102469	ZINC000016102469	ZINC16102469/[ZINC16102469]_[47]_log.log	1	-8.2	0.000	0.000
ZINC16102469	ZINC000016102469	ZINC16102469/[ZINC16102469]_[48]_log.log	1	-7.3	0.000	0.000
ZINC16102469	ZINC000016102469	ZINC16102469/[ZINC16102469]_[49]_log.log	1	-6.0	0.000	0.000
ZINC16102469	ZINC000016102469	ZINC16102469/[ZINC16102469]_[4]_log.log	1	-7.2	0.000	0.000
ZINC16102469	ZINC000016102469	ZINC16102469/[ZINC16102469]_[50]_log.log	1	-6.8	0.000	0.000
ZINC16102469	ZINC000016102469	ZINC16102469/[ZINC16102469]_[51]_log.log	1	-6.9	0.000	0.000
ZINC16102469	ZINC000016102469	ZINC16102469/[ZINC16102469]_[52]_log.log	1	-6.7	0.000	0.000
ZINC16102469	ZINC000016102469	ZINC16102469/[ZINC16102469]_[53]_log.log	1	-6.5	0.000	0.000
ZINC16102469	ZINC000016102469	ZINC16102469/[ZINC16102469]_[54]_log.log	1	-6.9	0.000	0.000
ZINC16102469	ZINC000016102469	ZINC16102469/[ZINC16102469]_[55]_log.log	1	-6.5	0.000	0.000
ZINC16102469	ZINC000016102469	ZINC16102469/[ZINC16102469]_[56]_log.log	1	-6.9	0.000	0.000
ZINC16102469	ZINC000016102469	ZINC16102469/[ZINC16102469]_[57]_log.log	1	-7.0	0.000	0.000
ZINC16102469	ZINC000016102469	ZINC16102469/[ZINC16102469]_[58]_log.log	1	-6.9	0.000	0.000
ZINC16102469	ZINC000016102469	ZINC16102469/[ZINC16102469]_[59]_log.log	1	-7.3	0.000	0.000
ZINC16102469	ZINC000016102469	ZINC16102469/[ZINC16102469]_[5]_log.log	1	-6.9	0.000	0.000
ZINC16102469	ZINC000016102469	ZINC16102469/[ZINC16102469]_[60]_log.log	1	-6.5	0.000	0.000
ZINC16102469	ZINC000016102469	ZINC16102469/[ZINC16102469]_[61]_log.log	1	-6.0	0.000	0.000
ZINC16102469	ZINC000016102469	ZINC16102469/[ZINC16102469]_[62]_log.log	1	-7.4	0.000	0.000
ZINC16102469	ZINC000016102469	ZINC16102469/[ZINC16102469]_[63]_log.log	1	-6.9	0.000	0.000
ZINC16102469	ZINC000016102469	ZINC16102469/[ZINC16102469]_[64]_log.log	1	-8.2	0.000	0.000
ZINC16102469	ZINC000016102469	ZINC16102469/[ZINC16102469]_[65]_log.log	1	-8.3	0.000	0.000
ZINC16102469	ZINC000016102469	ZINC16102469/[ZINC16102469]_[66]_log.log	1	-6.9	0.000	0.000
ZINC16102469	ZINC000016102469	ZINC16102469/[ZINC16102469]_[67]_log.log	1	-6.0	0.000	0.000
ZINC16102469	ZINC000016102469	ZINC16102469/[ZINC16102469]_[68]_log.log	1	-8.2	0.000	0.000
ZINC16102469	ZINC000016102469	ZINC16102469/[ZINC16102469]_[69]_log.log	1	-6.5	0.000	0.000
ZINC16102469	ZINC000016102469	ZINC16102469/[ZINC16102469]_[6]_log.log	1	-7.6	0.000	0.000
ZINC16102469	ZINC000016102469	ZINC16102469/[ZINC16102469]_[70]_log.log	1	-5.9	0.000	0.000
ZINC16102469	ZINC000016102469	ZINC16102469/[ZINC16102469]_[71]_log.log	1	-6.4	0.000	0.000
ZINC16102469	ZINC000016102469	ZINC16102469/[ZINC16102469]_[72]_log.log	1	-7.8	0.000	0.000
ZINC16102469	ZINC000016102469	ZINC16102469/[ZINC16102469]_[73]_log.log	1	-6.9	0.000	0.000
ZINC16102469	ZINC000016102469	ZINC16102469/[ZINC16102469]_[74]_log.log	1	-7.3	0.000	0.000
ZINC16102469	ZINC000016102469	ZINC16102469/[ZINC16102469]_[75]_log.log	1	-7.0	0.000	0.000
ZINC16102469	ZINC000016102469	ZINC16102469/[ZINC16102469]_[76]_log.log	1	-7.3	0.000	0.000
ZINC16102469	ZINC000016102469	ZINC16102469/[ZINC16102469]_[77]_log.log	1	-6.4	0.000	0.000
ZINC16102469	ZINC000016102469	ZINC16102469/[ZINC16102469]_[78]_log.log	1	-7.3	0.000	0.000
ZINC16102469	ZINC000016102469	ZINC16102469/[ZINC16102469]_[79]_log.log	1	-8.2	0.000	0.000
ZINC16102469	ZINC000016102469	ZINC16102469/[ZINC16102469]_[7]_log.log	1	-7.3	0.000	0.000
ZINC16102469	ZINC000016102469	ZINC16102469/[ZINC16102469]_[80]_log.log	1	-6.9	0.000	0.000
ZINC16102469	ZINC000016102469	ZINC16102469/[ZINC16102469]_[81]_log.log	1	-8.3	0.000	0.000
ZINC16102469	ZINC000016102469	ZINC16102469/[ZINC16102469]_[82]_log.log	1	-6.9	0.000	0.000
ZINC16102469	ZINC000016102469	ZINC16102469/[ZINC16102469]_[83]_log.log	1	-6.5	0.000	0.000
ZINC16102469	ZINC000016102469	ZINC16102469/[ZINC16102469]_[84]_log.log	1	-7.0	0.000	0.000
ZINC16102469	ZINC000016102469	ZINC16102469/[ZINC16102469]_[85]_log.log	1	-6.5	0.000	0.000
ZINC16102469	ZINC000016102469	ZINC16102469/[ZINC16102469]_[86]_log.log	1	-8.3	0.000	0.000
ZINC16102469	ZINC000016102469	ZINC16102469/[ZINC16102469]_[87]_log.log	1	-5.9	0.000	0.000
ZINC16102469	ZINC000016102469	ZINC16102469/[ZINC16102469]_[88]_log.log	1	-6.9	0.000	0.000
ZINC16102469	ZINC000016102469	ZINC16102469/[ZINC16102469]_[89]_log.log	1	-7.3	0.000	0.000
ZINC16102469	ZINC000016102469	ZINC16102469/[ZINC16102469]_[8]_log.log	1	-7.3	0.000	0.000
ZINC16102469	ZINC000016102469	ZINC16102469/[ZINC16102469]_[90]_log.log	1	-8.3	0.000	0.000
ZINC16102469	ZINC000016102469	ZINC16102469/[ZINC16102469]_[91]_log.log	1	-6.0	0.000	0.000
ZINC16102469	ZINC000016102469	ZINC16102469/[ZINC16102469]_[92]_log.log	1	-7.0	0.000	0.000
ZINC16102469	ZINC000016102469	ZINC16102469/[ZINC16102469]_[93]_log.log	1	-8.3	0.000	0.000
ZINC16102469	ZINC000016102469	ZINC16102469/[ZINC16102469]_[94]_log.log	1	-7.9	0.000	0.000
ZINC16102469	ZINC000016102469	ZINC16102469/[ZINC16102469]_[95]_log.log	1	-7.0	0.000	0.000
ZINC16102469	ZINC000016102469	ZINC16102469/[ZINC16102469]_[96]_log.log	1	-6.0	0.000	0.000
ZINC16102469	ZINC000016102469	ZINC16102469/[ZINC16102469]_[97]_log.log	1	-7.9	0.000	0.000
ZINC16102469	ZINC000016102469	ZINC16102469/[ZINC16102469]_[98]_log.log	1	-6.5	0.000	0.000
ZINC16102469	ZINC000016102469	ZINC16102469/[ZINC16102469]_[99]_log.log	1	-7.3	0.000	0.000
ZINC16102469	ZINC000016102469	ZINC16102469/[ZINC16102469]_[9]_log.log	1	-6.9	0.000	0.000
ZINC16102471	ZINC000016102471	ZINC16102471/[ZINC16102471]_[100]_log.log	1	-7.1	0.000	0.000
ZINC16102471	ZINC000016102471	ZINC16102471/[ZINC16102471]_[10]_log.log	1	-7.0	0.000	0.000
ZINC16102471	ZINC000016102471	ZINC16102471/[ZINC16102471]_[11]_log.log	1	-8.3	0.000	0.000
ZINC16102471	ZINC000016102471	ZINC16102471/[ZINC16102471]_[12]_log.log	1	-7.0	0.000	0.000
ZINC16102471	ZINC000016102471	ZINC16102471/[ZINC16102471]_[13]_log.log	1	-8.5	0.000	0.000
ZINC16102471	ZINC000016102471	ZINC16102471/[ZINC16102471]_[14]_log.log	1	-7.1	0.000	0.000
ZINC16102471	ZINC000016102471	ZINC16102471/[ZINC16102471]_[15]_log.log	1	-7.1	0.000	0.000
ZINC16102471	ZINC000016102471	ZINC16102471/[ZINC16102471]_[16]_log.log	1	-7.1	0.000	0.000
ZINC16102471	ZINC000016102471	ZINC16102471/[ZINC16102471]_[17]_log.log	1	-7.0	0.000	0.000
ZINC16102471	ZINC000016102471	ZINC16102471/[ZINC16102471]_[18]_log.log	1	-7.1	0.000	0.000
ZINC16102471	ZINC000016102471	ZINC16102471/[ZINC16102471]_[19]_log.log	1	-8.5	0.000	0.000
ZINC16102471	ZINC000016102471	ZINC16102471/[ZINC16102471]_[1]_log.log	1	-7.1	0.000	0.000
ZINC16102471	ZINC000016102471	ZINC16102471/[ZINC16102471]_[20]_log.log	1	-7.1	0.000	0.000
ZINC16102471	ZINC000016102471	ZINC16102471/[ZINC16102471]_[21]_log.log	1	-7.0	0.000	0.000
ZINC16102471	ZINC000016102471	ZINC16102471/[ZINC16102471]_[22]_log.log	1	-7.1	0.000	0.000
ZINC16102471	ZINC000016102471	ZINC16102471/[ZINC16102471]_[23]_log.log	1	-7.1	0.000	0.000
ZINC16102471	ZINC000016102471	ZINC16102471/[ZINC16102471]_[24]_log.log	1	-7.0	0.000	0.000
ZINC16102471	ZINC000016102471	ZINC16102471/[ZINC16102471]_[25]_log.log	1	-7.1	0.000	0.000
ZINC16102471	ZINC000016102471	ZINC16102471/[ZINC16102471]_[26]_log.log	1	-7.0	0.000	0.000
ZINC16102471	ZINC000016102471	ZINC16102471/[ZINC16102471]_[27]_log.log	1	-7.9	0.000	0.000
ZINC16102471	ZINC000016102471	ZINC16102471/[ZINC16102471]_[28]_log.log	1	-7.0	0.000	0.000
ZINC16102471	ZINC000016102471	ZINC16102471/[ZINC16102471]_[29]_log.log	1	-7.1	0.000	0.000
ZINC16102471	ZINC000016102471	ZINC16102471/[ZINC16102471]_[2]_log.log	1	-7.1	0.000	0.000
ZINC16102471	ZINC000016102471	ZINC16102471/[ZINC16102471]_[30]_log.log	1	-7.0	0.000	0.000
ZINC16102471	ZINC000016102471	ZINC16102471/[ZINC16102471]_[31]_log.log	1	-7.1	0.000	0.000
ZINC16102471	ZINC000016102471	ZINC16102471/[ZINC16102471]_[32]_log.log	1	-8.1	0.000	0.000
ZINC16102471	ZINC000016102471	ZINC16102471/[ZINC16102471]_[33]_log.log	1	-7.1	0.000	0.000
ZINC16102471	ZINC000016102471	ZINC16102471/[ZINC16102471]_[34]_log.log	1	-7.1	0.000	0.000
ZINC16102471	ZINC000016102471	ZINC16102471/[ZINC16102471]_[35]_log.log	1	-8.5	0.000	0.000
ZINC16102471	ZINC000016102471	ZINC16102471/[ZINC16102471]_[36]_log.log	1	-7.1	0.000	0.000
ZINC16102471	ZINC000016102471	ZINC16102471/[ZINC16102471]_[37]_log.log	1	-7.9	0.000	0.000
ZINC16102471	ZINC000016102471	ZINC16102471/[ZINC16102471]_[38]_log.log	1	-7.1	0.000	0.000
ZINC16102471	ZINC000016102471	ZINC16102471/[ZINC16102471]_[39]_log.log	1	-7.0	0.000	0.000
ZINC16102471	ZINC000016102471	ZINC16102471/[ZINC16102471]_[3]_log.log	1	-7.0	0.000	0.000
ZINC16102471	ZINC000016102471	ZINC16102471/[ZINC16102471]_[40]_log.log	1	-7.1	0.000	0.000
ZINC16102471	ZINC000016102471	ZINC16102471/[ZINC16102471]_[41]_log.log	1	-7.1	0.000	0.000
ZINC16102471	ZINC000016102471	ZINC16102471/[ZINC16102471]_[42]_log.log	1	-7.1	0.000	0.000
ZINC16102471	ZINC000016102471	ZINC16102471/[ZINC16102471]_[43]_log.log	1	-8.3	0.000	0.000
ZINC16102471	ZINC000016102471	ZINC16102471/[ZINC16102471]_[44]_log.log	1	-7.0	0.000	0.000
ZINC16102471	ZINC000016102471	ZINC16102471/[ZINC16102471]_[45]_log.log	1	-7.0	0.000	0.000
ZINC16102471	ZINC000016102471	ZINC16102471/[ZINC16102471]_[46]_log.log	1	-7.1	0.000	0.000
ZINC16102471	ZINC000016102471	ZINC16102471/[ZINC16102471]_[47]_log.log	1	-7.1	0.000	0.000
ZINC16102471	ZINC000016102471	ZINC16102471/[ZINC16102471]_[48]_log.log	1	-7.8	0.000	0.000
ZINC16102471	ZINC000016102471	ZINC16102471/[ZINC16102471]_[49]_log.log	1	-7.1	0.000	0.000
ZINC16102471	ZINC000016102471	ZINC16102471/[ZINC16102471]_[4]_log.log	1	-7.1	0.000	0.000
ZINC16102471	ZINC000016102471	ZINC16102471/[ZINC16102471]_[50]_log.log	1	-7.0	0.000	0.000
ZINC16102471	ZINC000016102471	ZINC16102471/[ZINC16102471]_[51]_log.log	1	-7.1	0.000	0.000
ZINC16102471	ZINC000016102471	ZINC16102471/[ZINC16102471]_[52]_log.log	1	-7.0	0.000	0.000
ZINC16102471	ZINC000016102471	ZINC16102471/[ZINC16102471]_[53]_log.log	1	-7.1	0.000	0.000
ZINC16102471	ZINC000016102471	ZINC16102471/[ZINC16102471]_[54]_log.log	1	-7.1	0.000	0.000
ZINC16102471	ZINC000016102471	ZINC16102471/[ZINC16102471]_[55]_log.log	1	-7.1	0.000	0.000
ZINC16102471	ZINC000016102471	ZINC16102471/[ZINC16102471]_[56]_log.log	1	-7.0	0.000	0.000
ZINC16102471	ZINC000016102471	ZINC16102471/[ZINC16102471]_[57]_log.log	1	-7.1	0.000	0.000
ZINC16102471	ZINC000016102471	ZINC16102471/[ZINC16102471]_[58]_log.log	1	-7.1	0.000	0.000
ZINC16102471	ZINC000016102471	ZINC16102471/[ZINC16102471]_[59]_log.log	1	-7.0	0.000	0.000
ZINC16102471	ZINC000016102471	ZINC16102471/[ZINC16102471]_[5]_log.log	1	-7.1	0.000	0.000
ZINC16102471	ZINC000016102471	ZINC16102471/[ZINC16102471]_[60]_log.log	1	-7.1	0.000	0.000
ZINC16102471	ZINC000016102471	ZINC16102471/[ZINC16102471]_[61]_log.log	1	-7.0	0.000	0.000
ZINC16102471	ZINC000016102471	ZINC16102471/[ZINC16102471]_[62]_log.log	1	-8.0	0.000	0.000
ZINC16102471	ZINC000016102471	ZINC16102471/[ZINC16102471]_[63]_log.log	1	-7.1	0.000	0.000
ZINC16102471	ZINC000016102471	ZINC16102471/[ZINC16102471]_[64]_log.log	1	-7.0	0.000	0.000
ZINC16102471	ZINC000016102471	ZINC16102471/[ZINC16102471]_[65]_log.log	1	-8.0	0.000	0.000
ZINC16102471	ZINC000016102471	ZINC16102471/[ZINC16102471]_[66]_log.log	1	-7.0	0.000	0.000
ZINC16102471	ZINC000016102471	ZINC16102471/[ZINC16102471]_[67]_log.log	1	-7.1	0.000	0.000
ZINC16102471	ZINC000016102471	ZINC16102471/[ZINC16102471]_[68]_log.log	1	-8.0	0.000	0.000
ZINC16102471	ZINC000016102471	ZINC16102471/[ZINC16102471]_[69]_log.log	1	-7.0	0.000	0.000
ZINC16102471	ZINC000016102471	ZINC16102471/[ZINC16102471]_[6]_log.log	1	-7.1	0.000	0.000
ZINC16102471	ZINC000016102471	ZINC16102471/[ZINC16102471]_[70]_log.log	1	-8.1	0.000	0.000
ZINC16102471	ZINC000016102471	ZINC16102471/[ZINC16102471]_[71]_log.log	1	-7.0	0.000	0.000
ZINC16102471	ZINC000016102471	ZINC16102471/[ZINC16102471]_[72]_log.log	1	-7.1	0.000	0.000
ZINC16102471	ZINC000016102471	ZINC16102471/[ZINC16102471]_[73]_log.log	1	-8.1	0.000	0.000
ZINC16102471	ZINC000016102471	ZINC16102471/[ZINC16102471]_[74]_log.log	1	-7.0	0.000	0.000
ZINC16102471	ZINC000016102471	ZINC16102471/[ZINC16102471]_[75]_log.log	1	-8.2	0.000	0.000
ZINC16102471	ZINC000016102471	ZINC16102471/[ZINC16102471]_[76]_log.log	1	-7.1	0.000	0.000
ZINC16102471	ZINC000016102471	ZINC16102471/[ZINC16102471]_[77]_log.log	1	-8.1	0.000	0.000
ZINC16102471	ZINC000016102471	ZINC16102471/[ZINC16102471]_[78]_log.log	1	-7.1	0.000	0.000
ZINC16102471	ZINC000016102471	ZINC16102471/[ZINC16102471]_[79]_log.log	1	-7.0	0.000	0.000
ZINC16102471	ZINC000016102471	ZINC16102471/[ZINC16102471]_[7]_log.log	1	-7.1	0.000	0.000
ZINC16102471	ZINC000016102471	ZINC16102471/[ZINC16102471]_[80]_log.log	1	-7.0	0.000	0.000
ZINC16102471	ZINC000016102471	ZINC16102471/[ZINC16102471]_[81]_log.log	1	-7.1	0.000	0.000
ZINC16102471	ZINC000016102471	ZINC16102471/[ZINC16102471]_[82]_log.log	1	-7.0	0.000	0.000
ZINC16102471	ZINC000016102471	ZINC16102471/[ZINC16102471]_[83]_log.log	1	-8.3	0.000	0.000
ZINC16102471	ZINC000016102471	ZINC16102471/[ZINC16102471]_[84]_log.log	1	-8.5	0.000	0.000
ZINC16102471	ZINC000016102471	ZINC16102471/[ZINC16102471]_[85]_log.log	1	-7.0	0.000	0.000
ZINC16102471	ZINC000016102471	ZINC16102471/[ZINC16102471]_[86]_log.log	1	-7.0	0.000	0.000
ZINC16102471	ZINC000016102471	ZINC16102471/[ZINC16102471]_[87]_log.log	1	-7.7	0.000	0.000
ZINC16102471	ZINC000016102471	ZINC16102471/[ZINC16102471]_[88]_log.log	1	-7.1	0.000	0.000
ZINC16102471	ZINC000016102471	ZINC16102471/[ZINC16102471]_[89]_log.log	1	-7.0	0.000	0.000
ZINC16102471	ZINC000016102471	ZINC16102471/[ZINC16102471]_[8]_log.log	1	-7.1	0.000	0.000
ZINC16102471	ZINC000016102471	ZINC16102471/[ZINC16102471]_[90]_log.log	1	-7.0	0.000	0.000
ZINC16102471	ZINC000016102471	ZINC16102471/[ZINC16102471]_[91]_log.log	1	-7.1	0.000	0.000
ZINC16102471	ZINC000016102471	ZINC16102471/[ZINC16102471]_[92]_log.log	1	-7.1	0.000	0.000
ZINC16102471	ZINC000016102471	ZINC16102471/[ZINC16102471]_[93]_log.log	1	-7.0	0.000	0.000
ZINC16102471	ZINC000016102471	ZINC16102471/[ZINC16102471]_[94]_log.log	1	-7.0	0.000	0.000
ZINC16102471	ZINC000016102471	ZINC16102471/[ZINC16102471]_[95]_log.log	1	-8.1	0.000	0.000
ZINC16102471	ZINC000016102471	ZINC16102471/[ZINC16102471]_[96]_log.log	1	-7.1	0.000	0.000
ZINC16102471	ZINC000016102471	ZINC16102471/[ZINC16102471]_[97]_log.log	1	-8.2	0.000	0.000
ZINC16102471	ZINC000016102471	ZINC16102471/[ZINC16102471]_[98]_log.log	1	-7.1	0.000	0.000
ZINC16102471	ZINC000016102471	ZINC16102471/[ZINC16102471]_[99]_log.log	1	-7.0	0.000	0.000
ZINC16102471	ZINC000016102471	ZINC16102471/[ZINC16102471]_[9]_log.log	1	-7.1	0.000	0.000
ZINC16889884	ZINC000016889884	ZINC16889884/[ZINC16889884]_[100]_log.log	1	-7.7	0.000	0.000
ZINC16889884	ZINC000016889884	ZINC16889884/[ZINC16889884]_[10]_log.log	1	-7.7	0.000	0.000
ZINC16889884	ZINC000016889884	ZINC16889884/[ZINC16889884]_[11]_log.log	1	-7.7	0.000	0.000
ZINC16889884	ZINC000016889884	ZINC16889884/[ZINC16889884]_[12]_log.log	1	-7.7	0.000	0.000
ZINC16889884	ZINC000016889884	ZINC16889884/[ZINC16889884]_[13]_log.log	1	-7.7	0.000	0.000
ZINC16889884	ZINC000016889884	ZINC16889884/[ZINC16889884]_[14]_log.log	1	-7.7	0.000	0.000
ZINC16889884	ZINC000016889884	ZINC16889884/[ZINC16889884]_[15]_log.log	1	-7.2	0.000	0.000
ZINC16889884	ZINC000016889884	ZINC16889884/[ZINC16889884]_[16]_log.log	1	-7.2	0.000	0.000
ZINC16889884	ZINC000016889884	ZINC16889884/[ZINC16889884]_[17]_log.log	1	-7.7	0.000	0.000
ZINC16889884	ZINC000016889884	ZINC16889884/[ZINC16889884]_[18]_log.log	1	-7.7	0.000	0.000
ZINC16889884	ZINC000016889884	ZINC16889884/[ZINC16889884]_[19]_log.log	1	-7.6	0.000	0.000
ZINC16889884	ZINC000016889884	ZINC16889884/[ZINC16889884]_[1]_log.log	1	-7.7	0.000	0.000
ZINC16889884	ZINC000016889884	ZINC16889884/[ZINC16889884]_[20]_log.log	1	-7.7	0.000	0.000
ZINC16889884	ZINC000016889884	ZINC16889884/[ZINC16889884]_[21]_log.log	1	-7.7	0.000	0.000
ZINC16889884	ZINC000016889884	ZINC16889884/[ZINC16889884]_[22]_log.log	1	-7.2	0.000	0.000
ZINC16889884	ZINC000016889884	ZINC16889884/[ZINC16889884]_[23]_log.log	1	-7.7	0.000	0.000
ZINC16889884	ZINC000016889884	ZINC16889884/[ZINC16889884]_[24]_log.log	1	-7.2	0.000	0.000
ZINC16889884	ZINC000016889884	ZINC16889884/[ZINC16889884]_[25]_log.log	1	-7.7	0.000	0.000
ZINC16889884	ZINC000016889884	ZINC16889884/[ZINC16889884]_[26]_log.log	1	-7.7	0.000	0.000
ZINC16889884	ZINC000016889884	ZINC16889884/[ZINC16889884]_[27]_log.log	1	-7.2	0.000	0.000
ZINC16889884	ZINC000016889884	ZINC16889884/[ZINC16889884]_[28]_log.log	1	-7.6	0.000	0.000
ZINC16889884	ZINC000016889884	ZINC16889884/[ZINC16889884]_[29]_log.log	1	-7.1	0.000	0.000
ZINC16889884	ZINC000016889884	ZINC16889884/[ZINC16889884]_[2]_log.log	1	-7.7	0.000	0.000
ZINC16889884	ZINC000016889884	ZINC16889884/[ZINC16889884]_[30]_log.log	1	-7.7	0.000	0.000
ZINC16889884	ZINC000016889884	ZINC16889884/[ZINC16889884]_[31]_log.log	1	-7.7	0.000	0.000
ZINC16889884	ZINC000016889884	ZINC16889884/[ZINC16889884]_[32]_log.log	1	-7.7	0.000	0.000
ZINC16889884	ZINC000016889884	ZINC16889884/[ZINC16889884]_[33]_log.log	1	-7.7	0.000	0.000
ZINC16889884	ZINC000016889884	ZINC16889884/[ZINC16889884]_[34]_log.log	1	-7.2	0.000	0.000
ZINC16889884	ZINC000016889884	ZINC16889884/[ZINC16889884]_[35]_log.log	1	-7.7	0.000	0.000
ZINC16889884	ZINC000016889884	ZINC16889884/[ZINC16889884]_[36]_log.log	1	-7.8	0.000	0.000
ZINC16889884	ZINC000016889884	ZINC16889884/[ZINC16889884]_[37]_log.log	1	-7.6	0.000	0.000
ZINC16889884	ZINC000016889884	ZINC16889884/[ZINC16889884]_[38]_log.log	1	-7.6	0.000	0.000
ZINC16889884	ZINC000016889884	ZINC16889884/[ZINC16889884]_[39]_log.log	1	-7.2	0.000	0.000
ZINC16889884	ZINC000016889884	ZINC16889884/[ZINC16889884]_[3]_log.log	1	-7.7	0.000	0.000
ZINC16889884	ZINC000016889884	ZINC16889884/[ZINC16889884]_[40]_log.log	1	-7.8	0.000	0.000
ZINC16889884	ZINC000016889884	ZINC16889884/[ZINC16889884]_[41]_log.log	1	-7.7	0.000	0.000
ZINC16889884	ZINC000016889884	ZINC16889884/[ZINC16889884]_[42]_log.log	1	-7.7	0.000	0.000
ZINC16889884	ZINC000016889884	ZINC16889884/[ZINC16889884]_[43]_log.log	1	-7.7	0.000	0.000
ZINC16889884	ZINC000016889884	ZINC16889884/[ZINC16889884]_[44]_log.log	1	-7.7	0.000	0.000
ZINC16889884	ZINC000016889884	ZINC16889884/[ZINC16889884]_[45]_log.log	1	-7.6	0.000	0.000
ZINC16889884	ZINC000016889884	ZINC16889884/[ZINC16889884]_[46]_log.log	1	-7.7	0.000	0.000
ZINC16889884	ZINC000016889884	ZINC16889884/[ZINC16889884]_[47]_log.log	1	-7.7	0.000	0.000
ZINC16889884	ZINC000016889884	ZINC16889884/[ZINC16889884]_[48]_log.log	1	-7.7	0.000	0.000
ZINC16889884	ZINC000016889884	ZINC16889884/[ZINC16889884]_[49]_log.log	1	-7.7	0.000	0.000
ZINC16889884	ZINC000016889884	ZINC16889884/[ZINC16889884]_[4]_log.log	1	-7.6	0.000	0.000
ZINC16889884	ZINC000016889884	ZINC16889884/[ZINC16889884]_[50]_log.log	1	-7.7	0.000	0.000
ZINC16889884	ZINC000016889884	ZINC16889884/[ZINC16889884]_[51]_log.log	1	-7.7	0.000	0.000
ZINC16889884	ZINC000016889884	ZINC16889884/[ZINC16889884]_[52]_log.log	1	-7.7	0.000	0.000
ZINC16889884	ZINC000016889884	ZINC16889884/[ZINC16889884]_[53]_log.log	1	-7.6	0.000	0.000
ZINC16889884	ZINC000016889884	ZINC16889884/[ZINC16889884]_[54]_log.log	1	-7.6	0.000	0.000
ZINC16889884	ZINC000016889884	ZINC16889884/[ZINC16889884]_[55]_log.log	1	-7.7	0.000	0.000
ZINC16889884	ZINC000016889884	ZINC16889884/[ZINC16889884]_[56]_log.log	1	-7.7	0.000	0.000
ZINC16889884	ZINC000016889884	ZINC16889884/[ZINC16889884]_[57]_log.log	1	-7.7	0.000	0.000
ZINC16889884	ZINC000016889884	ZINC16889884/[ZINC16889884]_[58]_log.log	1	-7.1	0.000	0.000
ZINC16889884	ZINC000016889884	ZINC16889884/[ZINC16889884]_[59]_log.log	1	-7.7	0.000	0.000
ZINC16889884	ZINC000016889884	ZINC16889884/[ZINC16889884]_[5]_log.log	1	-7.2	0.000	0.000
ZINC16889884	ZINC000016889884	ZINC16889884/[ZINC16889884]_[60]_log.log	1	-7.7	0.000	0.000
ZINC16889884	ZINC000016889884	ZINC16889884/[ZINC16889884]_[61]_log.log	1	-7.7	0.000	0.000
ZINC16889884	ZINC000016889884	ZINC16889884/[ZINC16889884]_[62]_log.log	1	-7.2	0.000	0.000
ZINC16889884	ZINC000016889884	ZINC16889884/[ZINC16889884]_[63]_log.log	1	-7.7	0.000	0.000
ZINC16889884	ZINC000016889884	ZINC16889884/[ZINC16889884]_[64]_log.log	1	-7.7	0.000	0.000
ZINC16889884	ZINC000016889884	ZINC16889884/[ZINC16889884]_[65]_log.log	1	-7.7	0.000	0.000
ZINC16889884	ZINC000016889884	ZINC16889884/[ZINC16889884]_[66]_log.log	1	-7.2	0.000	0.000
ZINC16889884	ZINC000016889884	ZINC16889884/[ZINC16889884]_[67]_log.log	1	-7.7	0.000	0.000
ZINC16889884	ZINC000016889884	ZINC16889884/[ZINC16889884]_[68]_log.log	1	-7.1	0.000	0.000
ZINC16889884	ZINC000016889884	ZINC16889884/[ZINC16889884]_[69]_log.log	1	-7.1	0.000	0.000
ZINC16889884	ZINC000016889884	ZINC16889884/[ZINC16889884]_[6]_log.log	1	-7.7	0.000	0.000
ZINC16889884	ZINC000016889884	ZINC16889884/[ZINC16889884]_[70]_log.log	1	-7.6	0.000	0.000
ZINC16889884	ZINC000016889884	ZINC16889884/[ZINC16889884]_[71]_log.log	1	-7.2	0.000	0.000
ZINC16889884	ZINC000016889884	ZINC16889884/[ZINC16889884]_[72]_log.log	1	-7.7	0.000	0.000
ZINC16889884	ZINC000016889884	ZINC16889884/[ZINC16889884]_[73]_log.log	1	-7.7	0.000	0.000
ZINC16889884	ZINC000016889884	ZINC16889884/[ZINC16889884]_[74]_log.log	1	-7.2	0.000	0.000
ZINC16889884	ZINC000016889884	ZINC16889884/[ZINC16889884]_[75]_log.log	1	-7.7	0.000	0.000
ZINC16889884	ZINC000016889884	ZINC16889884/[ZINC16889884]_[76]_log.log	1	-7.7	0.000	0.000
ZINC16889884	ZINC000016889884	ZINC16889884/[ZINC16889884]_[77]_log.log	1	-7.2	0.000	0.000
ZINC16889884	ZINC000016889884	ZINC16889884/[ZINC16889884]_[78]_log.log	1	-7.6	0.000	0.000
ZINC16889884	ZINC000016889884	ZINC16889884/[ZINC16889884]_[79]_log.log	1	-7.7	0.000	0.000
ZINC16889884	ZINC000016889884	ZINC16889884/[ZINC16889884]_[7]_log.log	1	-7.2	0.000	0.000
ZINC16889884	ZINC000016889884	ZINC16889884/[ZINC16889884]_[80]_log.log	1	-7.7	0.000	0.000
ZINC16889884	ZINC000016889884	ZINC16889884/[ZINC16889884]_[81]_log.log	1	-7.7	0.000	0.000
ZINC16889884	ZINC000016889884	ZINC16889884/[ZINC16889884]_[82]_log.log	1	-7.7	0.000	0.000
ZINC16889884	ZINC000016889884	ZINC16889884/[ZINC16889884]_[83]_log.log	1	-7.8	0.000	0.000
ZINC16889884	ZINC000016889884	ZINC16889884/[ZINC16889884]_[84]_log.log	1	-7.7	0.000	0.000
ZINC16889884	ZINC000016889884	ZINC16889884/[ZINC16889884]_[85]_log.log	1	-7.7	0.000	0.000
ZINC16889884	ZINC000016889884	ZINC16889884/[ZINC16889884]_[86]_log.log	1	-7.7	0.000	0.000
ZINC16889884	ZINC000016889884	ZINC16889884/[ZINC16889884]_[87]_log.log	1	-7.7	0.000	0.000
ZINC16889884	ZINC000016889884	ZINC16889884/[ZINC16889884]_[88]_log.log	1	-7.2	0.000	0.000
ZINC16889884	ZINC000016889884	ZINC16889884/[ZINC16889884]_[89]_log.log	1	-7.7	0.000	0.000
ZINC16889884	ZINC000016889884	ZINC16889884/[ZINC16889884]_[8]_log.log	1	-7.2	0.000	0.000
ZINC16889884	ZINC000016889884	ZINC16889884/[ZINC16889884]_[90]_log.log	1	-7.7	0.000	0.000
ZINC16889884	ZINC000016889884	ZINC16889884/[ZINC16889884]_[91]_log.log	1	-7.2	0.000	0.000
ZINC16889884	ZINC000016889884	ZINC16889884/[ZINC16889884]_[92]_log.log	1	-7.7	0.000	0.000
ZINC16889884	ZINC000016889884	ZINC16889884/[ZINC16889884]_[93]_log.log	1	-7.7	0.000	0.000
ZINC16889884	ZINC000016889884	ZINC16889884/[ZINC16889884]_[94]_log.log	1	-7.6	0.000	0.000
ZINC16889884	ZINC000016889884	ZINC16889884/[ZINC16889884]_[95]_log.log	1	-7.8	0.000	0.000
ZINC16889884	ZINC000016889884	ZINC16889884/[ZINC16889884]_[96]_log.log	1	-7.2	0.000	0.000
ZINC16889884	ZINC000016889884	ZINC16889884/[ZINC16889884]_[97]_log.log	1	-7.7	0.000	0.000
ZINC16889884	ZINC000016889884	ZINC16889884/[ZINC16889884]_[98]_log.log	1	-7.7	0.000	0.000
ZINC16889884	ZINC000016889884	ZINC16889884/[ZINC16889884]_[99]_log.log	1	-7.7	0.000	0.000
ZINC16889884	ZINC000016889884	ZINC16889884/[ZINC16889884]_[9]_log.log	1	-7.7	0.000	0.000
ZINC16929987	ZINC000016929987	ZINC16929987/[ZINC16929987]_[100]_log.log	1	-6.4	0.000	0.000
ZINC16929987	ZINC000016929987	ZINC16929987/[ZINC16929987]_[10]_log.log	1	-6.3	0.000	0.000
ZINC16929987	ZINC000016929987	ZINC16929987/[ZINC16929987]_[11]_log.log	1	-6.4	0.000	0.000
ZINC16929987	ZINC000016929987	ZINC16929987/[ZINC16929987]_[12]_log.log	1	-6.4	0.000	0.000
ZINC16929987	ZINC000016929987	ZINC16929987/[ZINC16929987]_[13]_log.log	1	-6.4	0.000	0.000
ZINC16929987	ZINC000016929987	ZINC16929987/[ZINC16929987]_[14]_log.log	1	-6.4	0.000	0.000
ZINC16929987	ZINC000016929987	ZINC16929987/[ZINC16929987]_[15]_log.log	1	-6.4	0.000	0.000
ZINC16929987	ZINC000016929987	ZINC16929987/[ZINC16929987]_[16]_log.log	1	-6.4	0.000	0.000
ZINC16929987	ZINC000016929987	ZINC16929987/[ZINC16929987]_[17]_log.log	1	-6.3	0.000	0.000
ZINC16929987	ZINC000016929987	ZINC16929987/[ZINC16929987]_[18]_log.log	1	-6.4	0.000	0.000
ZINC16929987	ZINC000016929987	ZINC16929987/[ZINC16929987]_[19]_log.log	1	-6.3	0.000	0.000
ZINC16929987	ZINC000016929987	ZINC16929987/[ZINC16929987]_[1]_log.log	1	-6.4	0.000	0.000
ZINC16929987	ZINC000016929987	ZINC16929987/[ZINC16929987]_[20]_log.log	1	-6.4	0.000	0.000
ZINC16929987	ZINC000016929987	ZINC16929987/[ZINC16929987]_[21]_log.log	1	-6.4	0.000	0.000
ZINC16929987	ZINC000016929987	ZINC16929987/[ZINC16929987]_[22]_log.log	1	-6.4	0.000	0.000
ZINC16929987	ZINC000016929987	ZINC16929987/[ZINC16929987]_[23]_log.log	1	-6.3	0.000	0.000
ZINC16929987	ZINC000016929987	ZINC16929987/[ZINC16929987]_[24]_log.log	1	-6.4	0.000	0.000
ZINC16929987	ZINC000016929987	ZINC16929987/[ZINC16929987]_[25]_log.log	1	-6.4	0.000	0.000
ZINC16929987	ZINC000016929987	ZINC16929987/[ZINC16929987]_[26]_log.log	1	-6.4	0.000	0.000
ZINC16929987	ZINC000016929987	ZINC16929987/[ZINC16929987]_[27]_log.log	1	-6.4	0.000	0.000
ZINC16929987	ZINC000016929987	ZINC16929987/[ZINC16929987]_[28]_log.log	1	-6.4	0.000	0.000
ZINC16929987	ZINC000016929987	ZINC16929987/[ZINC16929987]_[29]_log.log	1	-6.3	0.000	0.000
ZINC16929987	ZINC000016929987	ZINC16929987/[ZINC16929987]_[2]_log.log	1	-6.3	0.000	0.000
ZINC16929987	ZINC000016929987	ZINC16929987/[ZINC16929987]_[30]_log.log	1	-6.4	0.000	0.000
ZINC16929987	ZINC000016929987	ZINC16929987/[ZINC16929987]_[31]_log.log	1	-6.3	0.000	0.000
ZINC16929987	ZINC000016929987	ZINC16929987/[ZINC16929987]_[32]_log.log	1	-6.4	0.000	0.000
ZINC16929987	ZINC000016929987	ZINC16929987/[ZINC16929987]_[33]_log.log	1	-6.4	0.000	0.000
ZINC16929987	ZINC000016929987	ZINC16929987/[ZINC16929987]_[34]_log.log	1	-6.3	0.000	0.000
ZINC16929987	ZINC000016929987	ZINC16929987/[ZINC16929987]_[35]_log.log	1	-6.3	0.000	0.000
ZINC16929987	ZINC000016929987	ZINC16929987/[ZINC16929987]_[36]_log.log	1	-6.4	0.000	0.000
ZINC16929987	ZINC000016929987	ZINC16929987/[ZINC16929987]_[37]_log.log	1	-6.4	0.000	0.000
ZINC16929987	ZINC000016929987	ZINC16929987/[ZINC16929987]_[38]_log.log	1	-6.4	0.000	0.000
ZINC16929987	ZINC000016929987	ZINC16929987/[ZINC16929987]_[39]_log.log	1	-6.4	0.000	0.000
ZINC16929987	ZINC000016929987	ZINC16929987/[ZINC16929987]_[3]_log.log	1	-6.4	0.000	0.000
ZINC16929987	ZINC000016929987	ZINC16929987/[ZINC16929987]_[40]_log.log	1	-6.4	0.000	0.000
ZINC16929987	ZINC000016929987	ZINC16929987/[ZINC16929987]_[41]_log.log	1	-6.3	0.000	0.000
ZINC16929987	ZINC000016929987	ZINC16929987/[ZINC16929987]_[42]_log.log	1	-6.4	0.000	0.000
ZINC16929987	ZINC000016929987	ZINC16929987/[ZINC16929987]_[43]_log.log	1	-6.4	0.000	0.000
ZINC16929987	ZINC000016929987	ZINC16929987/[ZINC16929987]_[44]_log.log	1	-6.3	0.000	0.000
ZINC16929987	ZINC000016929987	ZINC16929987/[ZINC16929987]_[45]_log.log	1	-6.4	0.000	0.000
ZINC16929987	ZINC000016929987	ZINC16929987/[ZINC16929987]_[46]_log.log	1	-6.4	0.000	0.000
ZINC16929987	ZINC000016929987	ZINC16929987/[ZINC16929987]_[47]_log.log	1	-6.4	0.000	0.000
ZINC16929987	ZINC000016929987	ZINC16929987/[ZINC16929987]_[48]_log.log	1	-6.3	0.000	0.000
ZINC16929987	ZINC000016929987	ZINC16929987/[ZINC16929987]_[49]_log.log	1	-6.5	0.000	0.000
ZINC16929987	ZINC000016929987	ZINC16929987/[ZINC16929987]_[4]_log.log	1	-6.2	0.000	0.000
ZINC16929987	ZINC000016929987	ZINC16929987/[ZINC16929987]_[50]_log.log	1	-6.4	0.000	0.000
ZINC16929987	ZINC000016929987	ZINC16929987/[ZINC16929987]_[51]_log.log	1	-6.3	0.000	0.000
ZINC16929987	ZINC000016929987	ZINC16929987/[ZINC16929987]_[52]_log.log	1	-6.4	0.000	0.000
ZINC16929987	ZINC000016929987	ZINC16929987/[ZINC16929987]_[53]_log.log	1	-6.4	0.000	0.000
ZINC16929987	ZINC000016929987	ZINC16929987/[ZINC16929987]_[54]_log.log	1	-6.4	0.000	0.000
ZINC16929987	ZINC000016929987	ZINC16929987/[ZINC16929987]_[55]_log.log	1	-6.4	0.000	0.000
ZINC16929987	ZINC000016929987	ZINC16929987/[ZINC16929987]_[56]_log.log	1	-6.4	0.000	0.000
ZINC16929987	ZINC000016929987	ZINC16929987/[ZINC16929987]_[57]_log.log	1	-6.4	0.000	0.000
ZINC16929987	ZINC000016929987	ZINC16929987/[ZINC16929987]_[58]_log.log	1	-6.4	0.000	0.000
ZINC16929987	ZINC000016929987	ZINC16929987/[ZINC16929987]_[59]_log.log	1	-6.3	0.000	0.000
ZINC16929987	ZINC000016929987	ZINC16929987/[ZINC16929987]_[5]_log.log	1	-6.4	0.000	0.000
ZINC16929987	ZINC000016929987	ZINC16929987/[ZINC16929987]_[60]_log.log	1	-6.4	0.000	0.000
ZINC16929987	ZINC000016929987	ZINC16929987/[ZINC16929987]_[61]_log.log	1	-6.4	0.000	0.000
ZINC16929987	ZINC000016929987	ZINC16929987/[ZINC16929987]_[62]_log.log	1	-6.4	0.000	0.000
ZINC16929987	ZINC000016929987	ZINC16929987/[ZINC16929987]_[63]_log.log	1	-6.4	0.000	0.000
ZINC16929987	ZINC000016929987	ZINC16929987/[ZINC16929987]_[64]_log.log	1	-6.5	0.000	0.000
ZINC16929987	ZINC000016929987	ZINC16929987/[ZINC16929987]_[65]_log.log	1	-6.4	0.000	0.000
ZINC16929987	ZINC000016929987	ZINC16929987/[ZINC16929987]_[66]_log.log	1	-6.4	0.000	0.000
ZINC16929987	ZINC000016929987	ZINC16929987/[ZINC16929987]_[67]_log.log	1	-6.3	0.000	0.000
ZINC16929987	ZINC000016929987	ZINC16929987/[ZINC16929987]_[68]_log.log	1	-6.4	0.000	0.000
ZINC16929987	ZINC000016929987	ZINC16929987/[ZINC16929987]_[69]_log.log	1	-6.4	0.000	0.000
ZINC16929987	ZINC000016929987	ZINC16929987/[ZINC16929987]_[6]_log.log	1	-6.3	0.000	0.000
ZINC16929987	ZINC000016929987	ZINC16929987/[ZINC16929987]_[70]_log.log	1	-6.4	0.000	0.000
ZINC16929987	ZINC000016929987	ZINC16929987/[ZINC16929987]_[71]_log.log	1	-6.4	0.000	0.000
ZINC16929987	ZINC000016929987	ZINC16929987/[ZINC16929987]_[72]_log.log	1	-6.4	0.000	0.000
ZINC16929987	ZINC000016929987	ZINC16929987/[ZINC16929987]_[73]_log.log	1	-6.4	0.000	0.000
ZINC16929987	ZINC000016929987	ZINC16929987/[ZINC16929987]_[74]_log.log	1	-6.4	0.000	0.000
ZINC16929987	ZINC000016929987	ZINC16929987/[ZINC16929987]_[75]_log.log	1	-6.4	0.000	0.000
ZINC16929987	ZINC000016929987	ZINC16929987/[ZINC16929987]_[76]_log.log	1	-6.4	0.000	0.000
ZINC16929987	ZINC000016929987	ZINC16929987/[ZINC16929987]_[77]_log.log	1	-6.4	0.000	0.000
ZINC16929987	ZINC000016929987	ZINC16929987/[ZINC16929987]_[78]_log.log	1	-6.4	0.000	0.000
ZINC16929987	ZINC000016929987	ZINC16929987/[ZINC16929987]_[79]_log.log	1	-6.4	0.000	0.000
ZINC16929987	ZINC000016929987	ZINC16929987/[ZINC16929987]_[7]_log.log	1	-6.3	0.000	0.000
ZINC16929987	ZINC000016929987	ZINC16929987/[ZINC16929987]_[80]_log.log	1	-6.4	0.000	0.000
ZINC16929987	ZINC000016929987	ZINC16929987/[ZINC16929987]_[81]_log.log	1	-6.3	0.000	0.000
ZINC16929987	ZINC000016929987	ZINC16929987/[ZINC16929987]_[82]_log.log	1	-6.3	0.000	0.000
ZINC16929987	ZINC000016929987	ZINC16929987/[ZINC16929987]_[83]_log.log	1	-6.4	0.000	0.000
ZINC16929987	ZINC000016929987	ZINC16929987/[ZINC16929987]_[84]_log.log	1	-6.4	0.000	0.000
ZINC16929987	ZINC000016929987	ZINC16929987/[ZINC16929987]_[85]_log.log	1	-6.4	0.000	0.000
ZINC16929987	ZINC000016929987	ZINC16929987/[ZINC16929987]_[86]_log.log	1	-6.4	0.000	0.000
ZINC16929987	ZINC000016929987	ZINC16929987/[ZINC16929987]_[87]_log.log	1	-6.4	0.000	0.000
ZINC16929987	ZINC000016929987	ZINC16929987/[ZINC16929987]_[88]_log.log	1	-6.0	0.000	0.000
ZINC16929987	ZINC000016929987	ZINC16929987/[ZINC16929987]_[89]_log.log	1	-6.4	0.000	0.000
ZINC16929987	ZINC000016929987	ZINC16929987/[ZINC16929987]_[8]_log.log	1	-6.4	0.000	0.000
ZINC16929987	ZINC000016929987	ZINC16929987/[ZINC16929987]_[90]_log.log	1	-6.4	0.000	0.000
ZINC16929987	ZINC000016929987	ZINC16929987/[ZINC16929987]_[91]_log.log	1	-6.3	0.000	0.000
ZINC16929987	ZINC000016929987	ZINC16929987/[ZINC16929987]_[92]_log.log	1	-6.4	0.000	0.000
ZINC16929987	ZINC000016929987	ZINC16929987/[ZINC16929987]_[93]_log.log	1	-6.4	0.000	0.000
ZINC16929987	ZINC000016929987	ZINC16929987/[ZINC16929987]_[94]_log.log	1	-6.3	0.000	0.000
ZINC16929987	ZINC000016929987	ZINC16929987/[ZINC16929987]_[95]_log.log	1	-6.4	0.000	0.000
ZINC16929987	ZINC000016929987	ZINC16929987/[ZINC16929987]_[96]_log.log	1	-6.4	0.000	0.000
ZINC16929987	ZINC000016929987	ZINC16929987/[ZINC16929987]_[97]_log.log	1	-6.5	0.000	0.000
ZINC16929987	ZINC000016929987	ZINC16929987/[ZINC16929987]_[98]_log.log	1	-6.4	0.000	0.000
ZINC16929987	ZINC000016929987	ZINC16929987/[ZINC16929987]_[99]_log.log	1	-6.4	0.000	0.000
ZINC16929987	ZINC000016929987	ZINC16929987/[ZINC16929987]_[9]_log.log	1	-6.4	0.000	0.000
ZINC17003373	ZINC000017003373	ZINC17003373/[ZINC17003373]_[100]_log.log	1	-7.7	0.000	0.000
ZINC17003373	ZINC000017003373	ZINC17003373/[ZINC17003373]_[10]_log.log	1	-7.5	0.000	0.000
ZINC17003373	ZINC000017003373	ZINC17003373/[ZINC17003373]_[11]_log.log	1	-7.8	0.000	0.000
ZINC17003373	ZINC000017003373	ZINC17003373/[ZINC17003373]_[12]_log.log	1	-7.7	0.000	0.000
ZINC17003373	ZINC000017003373	ZINC17003373/[ZINC17003373]_[13]_log.log	1	-7.7	0.000	0.000
ZINC17003373	ZINC000017003373	ZINC17003373/[ZINC17003373]_[14]_log.log	1	-7.9	0.000	0.000
ZINC17003373	ZINC000017003373	ZINC17003373/[ZINC17003373]_[15]_log.log	1	-6.7	0.000	0.000
ZINC17003373	ZINC000017003373	ZINC17003373/[ZINC17003373]_[16]_log.log	1	-7.8	0.000	0.000
ZINC17003373	ZINC000017003373	ZINC17003373/[ZINC17003373]_[17]_log.log	1	-6.8	0.000	0.000
ZINC17003373	ZINC000017003373	ZINC17003373/[ZINC17003373]_[18]_log.log	1	-7.8	0.000	0.000
ZINC17003373	ZINC000017003373	ZINC17003373/[ZINC17003373]_[19]_log.log	1	-7.3	0.000	0.000
ZINC17003373	ZINC000017003373	ZINC17003373/[ZINC17003373]_[1]_log.log	1	-7.9	0.000	0.000
ZINC17003373	ZINC000017003373	ZINC17003373/[ZINC17003373]_[20]_log.log	1	-6.8	0.000	0.000
ZINC17003373	ZINC000017003373	ZINC17003373/[ZINC17003373]_[21]_log.log	1	-7.8	0.000	0.000
ZINC17003373	ZINC000017003373	ZINC17003373/[ZINC17003373]_[22]_log.log	1	-6.8	0.000	0.000
ZINC17003373	ZINC000017003373	ZINC17003373/[ZINC17003373]_[23]_log.log	1	-7.8	0.000	0.000
ZINC17003373	ZINC000017003373	ZINC17003373/[ZINC17003373]_[24]_log.log	1	-6.8	0.000	0.000
ZINC17003373	ZINC000017003373	ZINC17003373/[ZINC17003373]_[25]_log.log	1	-7.7	0.000	0.000
ZINC17003373	ZINC000017003373	ZINC17003373/[ZINC17003373]_[26]_log.log	1	-6.8	0.000	0.000
ZINC17003373	ZINC000017003373	ZINC17003373/[ZINC17003373]_[27]_log.log	1	-7.7	0.000	0.000
ZINC17003373	ZINC000017003373	ZINC17003373/[ZINC17003373]_[28]_log.log	1	-7.7	0.000	0.000
ZINC17003373	ZINC000017003373	ZINC17003373/[ZINC17003373]_[29]_log.log	1	-7.4	0.000	0.000
ZINC17003373	ZINC000017003373	ZINC17003373/[ZINC17003373]_[2]_log.log	1	-7.7	0.000	0.000
ZINC17003373	ZINC000017003373	ZINC17003373/[ZINC17003373]_[30]_log.log	1	-7.7	0.000	0.000
ZINC17003373	ZINC000017003373	ZINC17003373/[ZINC17003373]_[31]_log.log	1	-7.8	0.000	0.000
ZINC17003373	ZINC000017003373	ZINC17003373/[ZINC17003373]_[32]_log.log	1	-7.9	0.000	0.000
ZINC17003373	ZINC000017003373	ZINC17003373/[ZINC17003373]_[33]_log.log	1	-7.5	0.000	0.000
ZINC17003373	ZINC000017003373	ZINC17003373/[ZINC17003373]_[34]_log.log	1	-7.7	0.000	0.000
ZINC17003373	ZINC000017003373	ZINC17003373/[ZINC17003373]_[35]_log.log	1	-7.9	0.000	0.000
ZINC17003373	ZINC000017003373	ZINC17003373/[ZINC17003373]_[36]_log.log	1	-7.9	0.000	0.000
ZINC17003373	ZINC000017003373	ZINC17003373/[ZINC17003373]_[37]_log.log	1	-7.8	0.000	0.000
ZINC17003373	ZINC000017003373	ZINC17003373/[ZINC17003373]_[38]_log.log	1	-6.6	0.000	0.000
ZINC17003373	ZINC000017003373	ZINC17003373/[ZINC17003373]_[39]_log.log	1	-7.7	0.000	0.000
ZINC17003373	ZINC000017003373	ZINC17003373/[ZINC17003373]_[3]_log.log	1	-6.8	0.000	0.000
ZINC17003373	ZINC000017003373	ZINC17003373/[ZINC17003373]_[40]_log.log	1	-7.7	0.000	0.000
ZINC17003373	ZINC000017003373	ZINC17003373/[ZINC17003373]_[41]_log.log	1	-7.7	0.000	0.000
ZINC17003373	ZINC000017003373	ZINC17003373/[ZINC17003373]_[42]_log.log	1	-7.9	0.000	0.000
ZINC17003373	ZINC000017003373	ZINC17003373/[ZINC17003373]_[43]_log.log	1	-7.8	0.000	0.000
ZINC17003373	ZINC000017003373	ZINC17003373/[ZINC17003373]_[44]_log.log	1	-7.8	0.000	0.000
ZINC17003373	ZINC000017003373	ZINC17003373/[ZINC17003373]_[45]_log.log	1	-7.9	0.000	0.000
ZINC17003373	ZINC000017003373	ZINC17003373/[ZINC17003373]_[46]_log.log	1	-7.9	0.000	0.000
ZINC17003373	ZINC000017003373	ZINC17003373/[ZINC17003373]_[47]_log.log	1	-7.5	0.000	0.000
ZINC17003373	ZINC000017003373	ZINC17003373/[ZINC17003373]_[48]_log.log	1	-7.5	0.000	0.000
ZINC17003373	ZINC000017003373	ZINC17003373/[ZINC17003373]_[49]_log.log	1	-6.7	0.000	0.000
ZINC17003373	ZINC000017003373	ZINC17003373/[ZINC17003373]_[4]_log.log	1	-7.9	0.000	0.000
ZINC17003373	ZINC000017003373	ZINC17003373/[ZINC17003373]_[50]_log.log	1	-7.5	0.000	0.000
ZINC17003373	ZINC000017003373	ZINC17003373/[ZINC17003373]_[51]_log.log	1	-7.7	0.000	0.000
ZINC17003373	ZINC000017003373	ZINC17003373/[ZINC17003373]_[52]_log.log	1	-7.8	0.000	0.000
ZINC17003373	ZINC000017003373	ZINC17003373/[ZINC17003373]_[53]_log.log	1	-7.8	0.000	0.000
ZINC17003373	ZINC000017003373	ZINC17003373/[ZINC17003373]_[54]_log.log	1	-7.0	0.000	0.000
ZINC17003373	ZINC000017003373	ZINC17003373/[ZINC17003373]_[55]_log.log	1	-6.7	0.000	0.000
ZINC17003373	ZINC000017003373	ZINC17003373/[ZINC17003373]_[56]_log.log	1	-7.7	0.000	0.000
ZINC17003373	ZINC000017003373	ZINC17003373/[ZINC17003373]_[57]_log.log	1	-7.8	0.000	0.000
ZINC17003373	ZINC000017003373	ZINC17003373/[ZINC17003373]_[58]_log.log	1	-7.8	0.000	0.000
ZINC17003373	ZINC000017003373	ZINC17003373/[ZINC17003373]_[59]_log.log	1	-6.7	0.000	0.000
ZINC17003373	ZINC000017003373	ZINC17003373/[ZINC17003373]_[5]_log.log	1	-7.7	0.000	0.000
ZINC17003373	ZINC000017003373	ZINC17003373/[ZINC17003373]_[60]_log.log	1	-7.7	0.000	0.000
ZINC17003373	ZINC000017003373	ZINC17003373/[ZINC17003373]_[61]_log.log	1	-7.8	0.000	0.000
ZINC17003373	ZINC000017003373	ZINC17003373/[ZINC17003373]_[62]_log.log	1	-7.8	0.000	0.000
ZINC17003373	ZINC000017003373	ZINC17003373/[ZINC17003373]_[63]_log.log	1	-6.8	0.000	0.000
ZINC17003373	ZINC000017003373	ZINC17003373/[ZINC17003373]_[64]_log.log	1	-7.5	0.000	0.000
ZINC17003373	ZINC000017003373	ZINC17003373/[ZINC17003373]_[65]_log.log	1	-6.8	0.000	0.000
ZINC17003373	ZINC000017003373	ZINC17003373/[ZINC17003373]_[66]_log.log	1	-7.4	0.000	0.000
ZINC17003373	ZINC000017003373	ZINC17003373/[ZINC17003373]_[67]_log.log	1	-7.7	0.000	0.000
ZINC17003373	ZINC000017003373	ZINC17003373/[ZINC17003373]_[68]_log.log	1	-7.6	0.000	0.000
ZINC17003373	ZINC000017003373	ZINC17003373/[ZINC17003373]_[69]_log.log	1	-6.7	0.000	0.000
ZINC17003373	ZINC000017003373	ZINC17003373/[ZINC17003373]_[6]_log.log	1	-7.8	0.000	0.000
ZINC17003373	ZINC000017003373	ZINC17003373/[ZINC17003373]_[70]_log.log	1	-7.5	0.000	0.000
ZINC17003373	ZINC000017003373	ZINC17003373/[ZINC17003373]_[71]_log.log	1	-7.9	0.000	0.000
ZINC17003373	ZINC000017003373	ZINC17003373/[ZINC17003373]_[72]_log.log	1	-7.8	0.000	0.000
ZINC17003373	ZINC000017003373	ZINC17003373/[ZINC17003373]_[73]_log.log	1	-6.7	0.000	0.000
ZINC17003373	ZINC000017003373	ZINC17003373/[ZINC17003373]_[74]_log.log	1	-7.9	0.000	0.000
ZINC17003373	ZINC000017003373	ZINC17003373/[ZINC17003373]_[75]_log.log	1	-7.8	0.000	0.000
ZINC17003373	ZINC000017003373	ZINC17003373/[ZINC17003373]_[76]_log.log	1	-7.9	0.000	0.000
ZINC17003373	ZINC000017003373	ZINC17003373/[ZINC17003373]_[77]_log.log	1	-7.7	0.000	0.000
ZINC17003373	ZINC000017003373	ZINC17003373/[ZINC17003373]_[78]_log.log	1	-7.8	0.000	0.000
ZINC17003373	ZINC000017003373	ZINC17003373/[ZINC17003373]_[79]_log.log	1	-7.7	0.000	0.000
ZINC17003373	ZINC000017003373	ZINC17003373/[ZINC17003373]_[7]_log.log	1	-7.8	0.000	0.000
ZINC17003373	ZINC000017003373	ZINC17003373/[ZINC17003373]_[80]_log.log	1	-7.7	0.000	0.000
ZINC17003373	ZINC000017003373	ZINC17003373/[ZINC17003373]_[81]_log.log	1	-6.7	0.000	0.000
ZINC17003373	ZINC000017003373	ZINC17003373/[ZINC17003373]_[82]_log.log	1	-7.8	0.000	0.000
ZINC17003373	ZINC000017003373	ZINC17003373/[ZINC17003373]_[83]_log.log	1	-6.8	0.000	0.000
ZINC17003373	ZINC000017003373	ZINC17003373/[ZINC17003373]_[84]_log.log	1	-7.3	0.000	0.000
ZINC17003373	ZINC000017003373	ZINC17003373/[ZINC17003373]_[85]_log.log	1	-7.8	0.000	0.000
ZINC17003373	ZINC000017003373	ZINC17003373/[ZINC17003373]_[86]_log.log	1	-7.8	0.000	0.000
ZINC17003373	ZINC000017003373	ZINC17003373/[ZINC17003373]_[87]_log.log	1	-7.8	0.000	0.000
ZINC17003373	ZINC000017003373	ZINC17003373/[ZINC17003373]_[88]_log.log	1	-7.8	0.000	0.000
ZINC17003373	ZINC000017003373	ZINC17003373/[ZINC17003373]_[89]_log.log	1	-7.8	0.000	0.000
ZINC17003373	ZINC000017003373	ZINC17003373/[ZINC17003373]_[8]_log.log	1	-7.5	0.000	0.000
ZINC17003373	ZINC000017003373	ZINC17003373/[ZINC17003373]_[90]_log.log	1	-7.8	0.000	0.000
ZINC17003373	ZINC000017003373	ZINC17003373/[ZINC17003373]_[91]_log.log	1	-7.9	0.000	0.000
ZINC17003373	ZINC000017003373	ZINC17003373/[ZINC17003373]_[92]_log.log	1	-6.7	0.000	0.000
ZINC17003373	ZINC000017003373	ZINC17003373/[ZINC17003373]_[93]_log.log	1	-7.7	0.000	0.000
ZINC17003373	ZINC000017003373	ZINC17003373/[ZINC17003373]_[94]_log.log	1	-7.7	0.000	0.000
ZINC17003373	ZINC000017003373	ZINC17003373/[ZINC17003373]_[95]_log.log	1	-7.7	0.000	0.000
ZINC17003373	ZINC000017003373	ZINC17003373/[ZINC17003373]_[96]_log.log	1	-7.7	0.000	0.000
ZINC17003373	ZINC000017003373	ZINC17003373/[ZINC17003373]_[97]_log.log	1	-7.6	0.000	0.000
ZINC17003373	ZINC000017003373	ZINC17003373/[ZINC17003373]_[98]_log.log	1	-7.8	0.000	0.000
ZINC17003373	ZINC000017003373	ZINC17003373/[ZINC17003373]_[99]_log.log	1	-7.7	0.000	0.000
ZINC17003373	ZINC000017003373	ZINC17003373/[ZINC17003373]_[9]_log.log	1	-7.8	0.000	0.000
ZINC19428599	ZINC000019428599	ZINC19428599/[ZINC19428599]_[100]_log.log	1	-7.8	0.000	0.000
ZINC19428599	ZINC000019428599	ZINC19428599/[ZINC19428599]_[10]_log.log	1	-6.1	0.000	0.000
ZINC19428599	ZINC000019428599	ZINC19428599/[ZINC19428599]_[11]_log.log	1	-7.9	0.000	0.000
ZINC19428599	ZINC000019428599	ZINC19428599/[ZINC19428599]_[12]_log.log	1	-7.9	0.000	0.000
ZINC19428599	ZINC000019428599	ZINC19428599/[ZINC19428599]_[13]_log.log	1	-7.9	0.000	0.000
ZINC19428599	ZINC000019428599	ZINC19428599/[ZINC19428599]_[14]_log.log	1	-7.9	0.000	0.000
ZINC19428599	ZINC000019428599	ZINC19428599/[ZINC19428599]_[15]_log.log	1	-7.8	0.000	0.000
ZINC19428599	ZINC000019428599	ZINC19428599/[ZINC19428599]_[16]_log.log	1	-7.0	0.000	0.000
ZINC19428599	ZINC000019428599	ZINC19428599/[ZINC19428599]_[17]_log.log	1	-7.7	0.000	0.000
ZINC19428599	ZINC000019428599	ZINC19428599/[ZINC19428599]_[18]_log.log	1	-8.1	0.000	0.000
ZINC19428599	ZINC000019428599	ZINC19428599/[ZINC19428599]_[19]_log.log	1	-6.2	0.000	0.000
ZINC19428599	ZINC000019428599	ZINC19428599/[ZINC19428599]_[1]_log.log	1	-8.1	0.000	0.000
ZINC19428599	ZINC000019428599	ZINC19428599/[ZINC19428599]_[20]_log.log	1	-8.2	0.000	0.000
ZINC19428599	ZINC000019428599	ZINC19428599/[ZINC19428599]_[21]_log.log	1	-8.2	0.000	0.000
ZINC19428599	ZINC000019428599	ZINC19428599/[ZINC19428599]_[22]_log.log	1	-7.8	0.000	0.000
ZINC19428599	ZINC000019428599	ZINC19428599/[ZINC19428599]_[23]_log.log	1	-6.3	0.000	0.000
ZINC19428599	ZINC000019428599	ZINC19428599/[ZINC19428599]_[24]_log.log	1	-7.9	0.000	0.000
ZINC19428599	ZINC000019428599	ZINC19428599/[ZINC19428599]_[25]_log.log	1	-7.9	0.000	0.000
ZINC19428599	ZINC000019428599	ZINC19428599/[ZINC19428599]_[26]_log.log	1	-6.3	0.000	0.000
ZINC19428599	ZINC000019428599	ZINC19428599/[ZINC19428599]_[27]_log.log	1	-8.1	0.000	0.000
ZINC19428599	ZINC000019428599	ZINC19428599/[ZINC19428599]_[28]_log.log	1	-6.9	0.000	0.000
ZINC19428599	ZINC000019428599	ZINC19428599/[ZINC19428599]_[29]_log.log	1	-8.2	0.000	0.000
ZINC19428599	ZINC000019428599	ZINC19428599/[ZINC19428599]_[2]_log.log	1	-8.2	0.000	0.000
ZINC19428599	ZINC000019428599	ZINC19428599/[ZINC19428599]_[30]_log.log	1	-7.7	0.000	0.000
ZINC19428599	ZINC000019428599	ZINC19428599/[ZINC19428599]_[31]_log.log	1	-7.9	0.000	0.000
ZINC19428599	ZINC000019428599	ZINC19428599/[ZINC19428599]_[32]_log.log	1	-7.9	0.000	0.000
ZINC19428599	ZINC000019428599	ZINC19428599/[ZINC19428599]_[33]_log.log	1	-7.8	0.000	0.000
ZINC19428599	ZINC000019428599	ZINC19428599/[ZINC19428599]_[34]_log.log	1	-6.7	0.000	0.000
ZINC19428599	ZINC000019428599	ZINC19428599/[ZINC19428599]_[35]_log.log	1	-7.9	0.000	0.000
ZINC19428599	ZINC000019428599	ZINC19428599/[ZINC19428599]_[36]_log.log	1	-7.9	0.000	0.000
ZINC19428599	ZINC000019428599	ZINC19428599/[ZINC19428599]_[37]_log.log	1	-8.1	0.000	0.000
ZINC19428599	ZINC000019428599	ZINC19428599/[ZINC19428599]_[38]_log.log	1	-7.9	0.000	0.000
ZINC19428599	ZINC000019428599	ZINC19428599/[ZINC19428599]_[39]_log.log	1	-7.9	0.000	0.000
ZINC19428599	ZINC000019428599	ZINC19428599/[ZINC19428599]_[3]_log.log	1	-8.2	0.000	0.000
ZINC19428599	ZINC000019428599	ZINC19428599/[ZINC19428599]_[40]_log.log	1	-7.9	0.000	0.000
ZINC19428599	ZINC000019428599	ZINC19428599/[ZINC19428599]_[41]_log.log	1	-7.9	0.000	0.000
ZINC19428599	ZINC000019428599	ZINC19428599/[ZINC19428599]_[42]_log.log	1	-7.9	0.000	0.000
ZINC19428599	ZINC000019428599	ZINC19428599/[ZINC19428599]_[43]_log.log	1	-8.1	0.000	0.000
ZINC19428599	ZINC000019428599	ZINC19428599/[ZINC19428599]_[44]_log.log	1	-7.7	0.000	0.000
ZINC19428599	ZINC000019428599	ZINC19428599/[ZINC19428599]_[45]_log.log	1	-8.1	0.000	0.000
ZINC19428599	ZINC000019428599	ZINC19428599/[ZINC19428599]_[46]_log.log	1	-7.9	0.000	0.000
ZINC19428599	ZINC000019428599	ZINC19428599/[ZINC19428599]_[47]_log.log	1	-8.1	0.000	0.000
ZINC19428599	ZINC000019428599	ZINC19428599/[ZINC19428599]_[48]_log.log	1	-8.0	0.000	0.000
ZINC19428599	ZINC000019428599	ZINC19428599/[ZINC19428599]_[49]_log.log	1	-7.9	0.000	0.000
ZINC19428599	ZINC000019428599	ZINC19428599/[ZINC19428599]_[4]_log.log	1	-7.9	0.000	0.000
ZINC19428599	ZINC000019428599	ZINC19428599/[ZINC19428599]_[50]_log.log	1	-7.9	0.000	0.000
ZINC19428599	ZINC000019428599	ZINC19428599/[ZINC19428599]_[51]_log.log	1	-6.3	0.000	0.000
ZINC19428599	ZINC000019428599	ZINC19428599/[ZINC19428599]_[52]_log.log	1	-8.1	0.000	0.000
ZINC19428599	ZINC000019428599	ZINC19428599/[ZINC19428599]_[53]_log.log	1	-7.9	0.000	0.000
ZINC19428599	ZINC000019428599	ZINC19428599/[ZINC19428599]_[54]_log.log	1	-6.3	0.000	0.000
ZINC19428599	ZINC000019428599	ZINC19428599/[ZINC19428599]_[55]_log.log	1	-7.8	0.000	0.000
ZINC19428599	ZINC000019428599	ZINC19428599/[ZINC19428599]_[56]_log.log	1	-7.0	0.000	0.000
ZINC19428599	ZINC000019428599	ZINC19428599/[ZINC19428599]_[57]_log.log	1	-7.9	0.000	0.000
ZINC19428599	ZINC000019428599	ZINC19428599/[ZINC19428599]_[58]_log.log	1	-6.2	0.000	0.000
ZINC19428599	ZINC000019428599	ZINC19428599/[ZINC19428599]_[59]_log.log	1	-7.9	0.000	0.000
ZINC19428599	ZINC000019428599	ZINC19428599/[ZINC19428599]_[5]_log.log	1	-8.1	0.000	0.000
ZINC19428599	ZINC000019428599	ZINC19428599/[ZINC19428599]_[60]_log.log	1	-7.0	0.000	0.000
ZINC19428599	ZINC000019428599	ZINC19428599/[ZINC19428599]_[61]_log.log	1	-8.2	0.000	0.000
ZINC19428599	ZINC000019428599	ZINC19428599/[ZINC19428599]_[62]_log.log	1	-7.9	0.000	0.000
ZINC19428599	ZINC000019428599	ZINC19428599/[ZINC19428599]_[63]_log.log	1	-7.9	0.000	0.000
ZINC19428599	ZINC000019428599	ZINC19428599/[ZINC19428599]_[64]_log.log	1	-7.0	0.000	0.000
ZINC19428599	ZINC000019428599	ZINC19428599/[ZINC19428599]_[65]_log.log	1	-6.2	0.000	0.000
ZINC19428599	ZINC000019428599	ZINC19428599/[ZINC19428599]_[66]_log.log	1	-7.9	0.000	0.000
ZINC19428599	ZINC000019428599	ZINC19428599/[ZINC19428599]_[67]_log.log	1	-8.1	0.000	0.000
ZINC19428599	ZINC000019428599	ZINC19428599/[ZINC19428599]_[68]_log.log	1	-8.2	0.000	0.000
ZINC19428599	ZINC000019428599	ZINC19428599/[ZINC19428599]_[69]_log.log	1	-7.9	0.000	0.000
ZINC19428599	ZINC000019428599	ZINC19428599/[ZINC19428599]_[6]_log.log	1	-7.9	0.000	0.000
ZINC19428599	ZINC000019428599	ZINC19428599/[ZINC19428599]_[70]_log.log	1	-8.1	0.000	0.000
ZINC19428599	ZINC000019428599	ZINC19428599/[ZINC19428599]_[71]_log.log	1	-7.1	0.000	0.000
ZINC19428599	ZINC000019428599	ZINC19428599/[ZINC19428599]_[72]_log.log	1	-7.7	0.000	0.000
ZINC19428599	ZINC000019428599	ZINC19428599/[ZINC19428599]_[73]_log.log	1	-7.9	0.000	0.000
ZINC19428599	ZINC000019428599	ZINC19428599/[ZINC19428599]_[74]_log.log	1	-8.2	0.000	0.000
ZINC19428599	ZINC000019428599	ZINC19428599/[ZINC19428599]_[75]_log.log	1	-7.9	0.000	0.000
ZINC19428599	ZINC000019428599	ZINC19428599/[ZINC19428599]_[76]_log.log	1	-8.0	0.000	0.000
ZINC19428599	ZINC000019428599	ZINC19428599/[ZINC19428599]_[77]_log.log	1	-7.9	0.000	0.000
ZINC19428599	ZINC000019428599	ZINC19428599/[ZINC19428599]_[78]_log.log	1	-7.8	0.000	0.000
ZINC19428599	ZINC000019428599	ZINC19428599/[ZINC19428599]_[79]_log.log	1	-8.2	0.000	0.000
ZINC19428599	ZINC000019428599	ZINC19428599/[ZINC19428599]_[7]_log.log	1	-8.2	0.000	0.000
ZINC19428599	ZINC000019428599	ZINC19428599/[ZINC19428599]_[80]_log.log	1	-7.9	0.000	0.000
ZINC19428599	ZINC000019428599	ZINC19428599/[ZINC19428599]_[81]_log.log	1	-8.2	0.000	0.000
ZINC19428599	ZINC000019428599	ZINC19428599/[ZINC19428599]_[82]_log.log	1	-8.1	0.000	0.000
ZINC19428599	ZINC000019428599	ZINC19428599/[ZINC19428599]_[83]_log.log	1	-8.1	0.000	0.000
ZINC19428599	ZINC000019428599	ZINC19428599/[ZINC19428599]_[84]_log.log	1	-8.1	0.000	0.000
ZINC19428599	ZINC000019428599	ZINC19428599/[ZINC19428599]_[85]_log.log	1	-7.9	0.000	0.000
ZINC19428599	ZINC000019428599	ZINC19428599/[ZINC19428599]_[86]_log.log	1	-7.9	0.000	0.000
ZINC19428599	ZINC000019428599	ZINC19428599/[ZINC19428599]_[87]_log.log	1	-8.1	0.000	0.000
ZINC19428599	ZINC000019428599	ZINC19428599/[ZINC19428599]_[88]_log.log	1	-8.1	0.000	0.000
ZINC19428599	ZINC000019428599	ZINC19428599/[ZINC19428599]_[89]_log.log	1	-6.4	0.000	0.000
ZINC19428599	ZINC000019428599	ZINC19428599/[ZINC19428599]_[8]_log.log	1	-7.9	0.000	0.000
ZINC19428599	ZINC000019428599	ZINC19428599/[ZINC19428599]_[90]_log.log	1	-8.1	0.000	0.000
ZINC19428599	ZINC000019428599	ZINC19428599/[ZINC19428599]_[91]_log.log	1	-7.7	0.000	0.000
ZINC19428599	ZINC000019428599	ZINC19428599/[ZINC19428599]_[92]_log.log	1	-7.9	0.000	0.000
ZINC19428599	ZINC000019428599	ZINC19428599/[ZINC19428599]_[93]_log.log	1	-6.2	0.000	0.000
ZINC19428599	ZINC000019428599	ZINC19428599/[ZINC19428599]_[94]_log.log	1	-8.2	0.000	0.000
ZINC19428599	ZINC000019428599	ZINC19428599/[ZINC19428599]_[95]_log.log	1	-8.1	0.000	0.000
ZINC19428599	ZINC000019428599	ZINC19428599/[ZINC19428599]_[96]_log.log	1	-7.8	0.000	0.000
ZINC19428599	ZINC000019428599	ZINC19428599/[ZINC19428599]_[97]_log.log	1	-7.7	0.000	0.000
ZINC19428599	ZINC000019428599	ZINC19428599/[ZINC19428599]_[98]_log.log	1	-7.3	0.000	0.000
ZINC19428599	ZINC000019428599	ZINC19428599/[ZINC19428599]_[99]_log.log	1	-8.1	0.000	0.000
ZINC19428599	ZINC000019428599	ZINC19428599/[ZINC19428599]_[9]_log.log	1	-7.9	0.000	0.000
ZINC21981288	ZINC000021981288	ZINC21981288/[ZINC21981288]_[100]_log.log	1	-8.4	0.000	0.000
ZINC21981288	ZINC000021981288	ZINC21981288/[ZINC21981288]_[10]_log.log	1	-8.4	0.000	0.000
ZINC21981288	ZINC000021981288	ZINC21981288/[ZINC21981288]_[11]_log.log	1	-7.3	0.000	0.000
ZINC21981288	ZINC000021981288	ZINC21981288/[ZINC21981288]_[12]_log.log	1	-6.9	0.000	0.000
ZINC21981288	ZINC000021981288	ZINC21981288/[ZINC21981288]_[13]_log.log	1	-8.4	0.000	0.000
ZINC21981288	ZINC000021981288	ZINC21981288/[ZINC21981288]_[14]_log.log	1	-8.4	0.000	0.000
ZINC21981288	ZINC000021981288	ZINC21981288/[ZINC21981288]_[15]_log.log	1	-6.9	0.000	0.000
ZINC21981288	ZINC000021981288	ZINC21981288/[ZINC21981288]_[16]_log.log	1	-7.8	0.000	0.000
ZINC21981288	ZINC000021981288	ZINC21981288/[ZINC21981288]_[17]_log.log	1	-8.4	0.000	0.000
ZINC21981288	ZINC000021981288	ZINC21981288/[ZINC21981288]_[18]_log.log	1	-8.4	0.000	0.000
ZINC21981288	ZINC000021981288	ZINC21981288/[ZINC21981288]_[19]_log.log	1	-8.4	0.000	0.000
ZINC21981288	ZINC000021981288	ZINC21981288/[ZINC21981288]_[1]_log.log	1	-8.4	0.000	0.000
ZINC21981288	ZINC000021981288	ZINC21981288/[ZINC21981288]_[20]_log.log	1	-8.1	0.000	0.000
ZINC21981288	ZINC000021981288	ZINC21981288/[ZINC21981288]_[21]_log.log	1	-8.2	0.000	0.000
ZINC21981288	ZINC000021981288	ZINC21981288/[ZINC21981288]_[22]_log.log	1	-7.8	0.000	0.000
ZINC21981288	ZINC000021981288	ZINC21981288/[ZINC21981288]_[23]_log.log	1	-7.6	0.000	0.000
ZINC21981288	ZINC000021981288	ZINC21981288/[ZINC21981288]_[24]_log.log	1	-8.3	0.000	0.000
ZINC21981288	ZINC000021981288	ZINC21981288/[ZINC21981288]_[25]_log.log	1	-8.3	0.000	0.000
ZINC21981288	ZINC000021981288	ZINC21981288/[ZINC21981288]_[26]_log.log	1	-7.1	0.000	0.000
ZINC21981288	ZINC000021981288	ZINC21981288/[ZINC21981288]_[27]_log.log	1	-8.4	0.000	0.000
ZINC21981288	ZINC000021981288	ZINC21981288/[ZINC21981288]_[28]_log.log	1	-8.3	0.000	0.000
ZINC21981288	ZINC000021981288	ZINC21981288/[ZINC21981288]_[29]_log.log	1	-8.1	0.000	0.000
ZINC21981288	ZINC000021981288	ZINC21981288/[ZINC21981288]_[2]_log.log	1	-8.4	0.000	0.000
ZINC21981288	ZINC000021981288	ZINC21981288/[ZINC21981288]_[30]_log.log	1	-7.4	0.000	0.000
ZINC21981288	ZINC000021981288	ZINC21981288/[ZINC21981288]_[31]_log.log	1	-6.9	0.000	0.000
ZINC21981288	ZINC000021981288	ZINC21981288/[ZINC21981288]_[32]_log.log	1	-7.4	0.000	0.000
ZINC21981288	ZINC000021981288	ZINC21981288/[ZINC21981288]_[33]_log.log	1	-8.1	0.000	0.000
ZINC21981288	ZINC000021981288	ZINC21981288/[ZINC21981288]_[34]_log.log	1	-8.1	0.000	0.000
ZINC21981288	ZINC000021981288	ZINC21981288/[ZINC21981288]_[35]_log.log	1	-7.0	0.000	0.000
ZINC21981288	ZINC000021981288	ZINC21981288/[ZINC21981288]_[36]_log.log	1	-8.4	0.000	0.000
ZINC21981288	ZINC000021981288	ZINC21981288/[ZINC21981288]_[37]_log.log	1	-8.1	0.000	0.000
ZINC21981288	ZINC000021981288	ZINC21981288/[ZINC21981288]_[38]_log.log	1	-8.4	0.000	0.000
ZINC21981288	ZINC000021981288	ZINC21981288/[ZINC21981288]_[39]_log.log	1	-8.4	0.000	0.000
ZINC21981288	ZINC000021981288	ZINC21981288/[ZINC21981288]_[3]_log.log	1	-8.1	0.000	0.000
ZINC21981288	ZINC000021981288	ZINC21981288/[ZINC21981288]_[40]_log.log	1	-8.3	0.000	0.000
ZINC21981288	ZINC000021981288	ZINC21981288/[ZINC21981288]_[41]_log.log	1	-7.8	0.000	0.000
ZINC21981288	ZINC000021981288	ZINC21981288/[ZINC21981288]_[42]_log.log	1	-6.9	0.000	0.000
ZINC21981288	ZINC000021981288	ZINC21981288/[ZINC21981288]_[43]_log.log	1	-7.7	0.000	0.000
ZINC21981288	ZINC000021981288	ZINC21981288/[ZINC21981288]_[44]_log.log	1	-8.1	0.000	0.000
ZINC21981288	ZINC000021981288	ZINC21981288/[ZINC21981288]_[45]_log.log	1	-7.6	0.000	0.000
ZINC21981288	ZINC000021981288	ZINC21981288/[ZINC21981288]_[46]_log.log	1	-7.6	0.000	0.000
ZINC21981288	ZINC000021981288	ZINC21981288/[ZINC21981288]_[47]_log.log	1	-8.3	0.000	0.000
ZINC21981288	ZINC000021981288	ZINC21981288/[ZINC21981288]_[48]_log.log	1	-7.8	0.000	0.000
ZINC21981288	ZINC000021981288	ZINC21981288/[ZINC21981288]_[49]_log.log	1	-6.9	0.000	0.000
ZINC21981288	ZINC000021981288	ZINC21981288/[ZINC21981288]_[4]_log.log	1	-7.8	0.000	0.000
ZINC21981288	ZINC000021981288	ZINC21981288/[ZINC21981288]_[50]_log.log	1	-8.1	0.000	0.000
ZINC21981288	ZINC000021981288	ZINC21981288/[ZINC21981288]_[51]_log.log	1	-7.8	0.000	0.000
ZINC21981288	ZINC000021981288	ZINC21981288/[ZINC21981288]_[52]_log.log	1	-7.6	0.000	0.000
ZINC21981288	ZINC000021981288	ZINC21981288/[ZINC21981288]_[53]_log.log	1	-6.6	0.000	0.000
ZINC21981288	ZINC000021981288	ZINC21981288/[ZINC21981288]_[54]_log.log	1	-8.1	0.000	0.000
ZINC21981288	ZINC000021981288	ZINC21981288/[ZINC21981288]_[55]_log.log	1	-8.4	0.000	0.000
ZINC21981288	ZINC000021981288	ZINC21981288/[ZINC21981288]_[56]_log.log	1	-8.1	0.000	0.000
ZINC21981288	ZINC000021981288	ZINC21981288/[ZINC21981288]_[57]_log.log	1	-6.8	0.000	0.000
ZINC21981288	ZINC000021981288	ZINC21981288/[ZINC21981288]_[58]_log.log	1	-8.4	0.000	0.000
ZINC21981288	ZINC000021981288	ZINC21981288/[ZINC21981288]_[59]_log.log	1	-8.4	0.000	0.000
ZINC21981288	ZINC000021981288	ZINC21981288/[ZINC21981288]_[5]_log.log	1	-8.4	0.000	0.000
ZINC21981288	ZINC000021981288	ZINC21981288/[ZINC21981288]_[60]_log.log	1	-8.1	0.000	0.000
ZINC21981288	ZINC000021981288	ZINC21981288/[ZINC21981288]_[61]_log.log	1	-8.1	0.000	0.000
ZINC21981288	ZINC000021981288	ZINC21981288/[ZINC21981288]_[62]_log.log	1	-8.3	0.000	0.000
ZINC21981288	ZINC000021981288	ZINC21981288/[ZINC21981288]_[63]_log.log	1	-8.4	0.000	0.000
ZINC21981288	ZINC000021981288	ZINC21981288/[ZINC21981288]_[64]_log.log	1	-6.9	0.000	0.000
ZINC21981288	ZINC000021981288	ZINC21981288/[ZINC21981288]_[65]_log.log	1	-8.4	0.000	0.000
ZINC21981288	ZINC000021981288	ZINC21981288/[ZINC21981288]_[66]_log.log	1	-6.8	0.000	0.000
ZINC21981288	ZINC000021981288	ZINC21981288/[ZINC21981288]_[67]_log.log	1	-8.4	0.000	0.000
ZINC21981288	ZINC000021981288	ZINC21981288/[ZINC21981288]_[68]_log.log	1	-8.3	0.000	0.000
ZINC21981288	ZINC000021981288	ZINC21981288/[ZINC21981288]_[69]_log.log	1	-6.8	0.000	0.000
ZINC21981288	ZINC000021981288	ZINC21981288/[ZINC21981288]_[6]_log.log	1	-7.9	0.000	0.000
ZINC21981288	ZINC000021981288	ZINC21981288/[ZINC21981288]_[70]_log.log	1	-7.9	0.000	0.000
ZINC21981288	ZINC000021981288	ZINC21981288/[ZINC21981288]_[71]_log.log	1	-7.6	0.000	0.000
ZINC21981288	ZINC000021981288	ZINC21981288/[ZINC21981288]_[72]_log.log	1	-8.3	0.000	0.000
ZINC21981288	ZINC000021981288	ZINC21981288/[ZINC21981288]_[73]_log.log	1	-8.0	0.000	0.000
ZINC21981288	ZINC000021981288	ZINC21981288/[ZINC21981288]_[74]_log.log	1	-8.4	0.000	0.000
ZINC21981288	ZINC000021981288	ZINC21981288/[ZINC21981288]_[75]_log.log	1	-8.4	0.000	0.000
ZINC21981288	ZINC000021981288	ZINC21981288/[ZINC21981288]_[76]_log.log	1	-7.6	0.000	0.000
ZINC21981288	ZINC000021981288	ZINC21981288/[ZINC21981288]_[77]_log.log	1	-6.9	0.000	0.000
ZINC21981288	ZINC000021981288	ZINC21981288/[ZINC21981288]_[78]_log.log	1	-8.0	0.000	0.000
ZINC21981288	ZINC000021981288	ZINC21981288/[ZINC21981288]_[79]_log.log	1	-7.8	0.000	0.000
ZINC21981288	ZINC000021981288	ZINC21981288/[ZINC21981288]_[7]_log.log	1	-7.6	0.000	0.000
ZINC21981288	ZINC000021981288	ZINC21981288/[ZINC21981288]_[80]_log.log	1	-8.3	0.000	0.000
ZINC21981288	ZINC000021981288	ZINC21981288/[ZINC21981288]_[81]_log.log	1	-8.4	0.000	0.000
ZINC21981288	ZINC000021981288	ZINC21981288/[ZINC21981288]_[82]_log.log	1	-6.6	0.000	0.000
ZINC21981288	ZINC000021981288	ZINC21981288/[ZINC21981288]_[83]_log.log	1	-6.8	0.000	0.000
ZINC21981288	ZINC000021981288	ZINC21981288/[ZINC21981288]_[84]_log.log	1	-8.2	0.000	0.000
ZINC21981288	ZINC000021981288	ZINC21981288/[ZINC21981288]_[85]_log.log	1	-8.4	0.000	0.000
ZINC21981288	ZINC000021981288	ZINC21981288/[ZINC21981288]_[86]_log.log	1	-6.7	0.000	0.000
ZINC21981288	ZINC000021981288	ZINC21981288/[ZINC21981288]_[87]_log.log	1	-8.2	0.000	0.000
ZINC21981288	ZINC000021981288	ZINC21981288/[ZINC21981288]_[88]_log.log	1	-7.6	0.000	0.000
ZINC21981288	ZINC000021981288	ZINC21981288/[ZINC21981288]_[89]_log.log	1	-8.2	0.000	0.000
ZINC21981288	ZINC000021981288	ZINC21981288/[ZINC21981288]_[8]_log.log	1	-7.8	0.000	0.000
ZINC21981288	ZINC000021981288	ZINC21981288/[ZINC21981288]_[90]_log.log	1	-6.9	0.000	0.000
ZINC21981288	ZINC000021981288	ZINC21981288/[ZINC21981288]_[91]_log.log	1	-8.3	0.000	0.000
ZINC21981288	ZINC000021981288	ZINC21981288/[ZINC21981288]_[92]_log.log	1	-7.6	0.000	0.000
ZINC21981288	ZINC000021981288	ZINC21981288/[ZINC21981288]_[93]_log.log	1	-6.6	0.000	0.000
ZINC21981288	ZINC000021981288	ZINC21981288/[ZINC21981288]_[94]_log.log	1	-7.8	0.000	0.000
ZINC21981288	ZINC000021981288	ZINC21981288/[ZINC21981288]_[95]_log.log	1	-6.8	0.000	0.000
ZINC21981288	ZINC000021981288	ZINC21981288/[ZINC21981288]_[96]_log.log	1	-8.3	0.000	0.000
ZINC21981288	ZINC000021981288	ZINC21981288/[ZINC21981288]_[97]_log.log	1	-8.1	0.000	0.000
ZINC21981288	ZINC000021981288	ZINC21981288/[ZINC21981288]_[98]_log.log	1	-8.1	0.000	0.000
ZINC21981288	ZINC000021981288	ZINC21981288/[ZINC21981288]_[99]_log.log	1	-7.6	0.000	0.000
ZINC21981288	ZINC000021981288	ZINC21981288/[ZINC21981288]_[9]_log.log	1	-8.4	0.000	0.000
ZINC22048035	ZINC000022048035	ZINC22048035/[ZINC22048035]_[100]_log.log	1	-7.9	0.000	0.000
ZINC22048035	ZINC000022048035	ZINC22048035/[ZINC22048035]_[10]_log.log	1	-7.4	0.000	0.000
ZINC22048035	ZINC000022048035	ZINC22048035/[ZINC22048035]_[11]_log.log	1	-7.7	0.000	0.000
ZINC22048035	ZINC000022048035	ZINC22048035/[ZINC22048035]_[12]_log.log	1	-7.5	0.000	0.000
ZINC22048035	ZINC000022048035	ZINC22048035/[ZINC22048035]_[13]_log.log	1	-7.7	0.000	0.000
ZINC22048035	ZINC000022048035	ZINC22048035/[ZINC22048035]_[14]_log.log	1	-7.6	0.000	0.000
ZINC22048035	ZINC000022048035	ZINC22048035/[ZINC22048035]_[15]_log.log	1	-7.8	0.000	0.000
ZINC22048035	ZINC000022048035	ZINC22048035/[ZINC22048035]_[16]_log.log	1	-7.9	0.000	0.000
ZINC22048035	ZINC000022048035	ZINC22048035/[ZINC22048035]_[17]_log.log	1	-7.6	0.000	0.000
ZINC22048035	ZINC000022048035	ZINC22048035/[ZINC22048035]_[18]_log.log	1	-7.6	0.000	0.000
ZINC22048035	ZINC000022048035	ZINC22048035/[ZINC22048035]_[19]_log.log	1	-7.9	0.000	0.000
ZINC22048035	ZINC000022048035	ZINC22048035/[ZINC22048035]_[1]_log.log	1	-8.0	0.000	0.000
ZINC22048035	ZINC000022048035	ZINC22048035/[ZINC22048035]_[20]_log.log	1	-7.9	0.000	0.000
ZINC22048035	ZINC000022048035	ZINC22048035/[ZINC22048035]_[21]_log.log	1	-8.0	0.000	0.000
ZINC22048035	ZINC000022048035	ZINC22048035/[ZINC22048035]_[22]_log.log	1	-7.6	0.000	0.000
ZINC22048035	ZINC000022048035	ZINC22048035/[ZINC22048035]_[23]_log.log	1	-7.6	0.000	0.000
ZINC22048035	ZINC000022048035	ZINC22048035/[ZINC22048035]_[24]_log.log	1	-7.9	0.000	0.000
ZINC22048035	ZINC000022048035	ZINC22048035/[ZINC22048035]_[25]_log.log	1	-7.6	0.000	0.000
ZINC22048035	ZINC000022048035	ZINC22048035/[ZINC22048035]_[26]_log.log	1	-6.5	0.000	0.000
ZINC22048035	ZINC000022048035	ZINC22048035/[ZINC22048035]_[27]_log.log	1	-8.0	0.000	0.000
ZINC22048035	ZINC000022048035	ZINC22048035/[ZINC22048035]_[28]_log.log	1	-7.5	0.000	0.000
ZINC22048035	ZINC000022048035	ZINC22048035/[ZINC22048035]_[29]_log.log	1	-7.8	0.000	0.000
ZINC22048035	ZINC000022048035	ZINC22048035/[ZINC22048035]_[2]_log.log	1	-8.0	0.000	0.000
ZINC22048035	ZINC000022048035	ZINC22048035/[ZINC22048035]_[30]_log.log	1	-8.0	0.000	0.000
ZINC22048035	ZINC000022048035	ZINC22048035/[ZINC22048035]_[31]_log.log	1	-7.0	0.000	0.000
ZINC22048035	ZINC000022048035	ZINC22048035/[ZINC22048035]_[32]_log.log	1	-7.1	0.000	0.000
ZINC22048035	ZINC000022048035	ZINC22048035/[ZINC22048035]_[33]_log.log	1	-6.7	0.000	0.000
ZINC22048035	ZINC000022048035	ZINC22048035/[ZINC22048035]_[34]_log.log	1	-7.6	0.000	0.000
ZINC22048035	ZINC000022048035	ZINC22048035/[ZINC22048035]_[35]_log.log	1	-7.0	0.000	0.000
ZINC22048035	ZINC000022048035	ZINC22048035/[ZINC22048035]_[36]_log.log	1	-7.5	0.000	0.000
ZINC22048035	ZINC000022048035	ZINC22048035/[ZINC22048035]_[37]_log.log	1	-7.6	0.000	0.000
ZINC22048035	ZINC000022048035	ZINC22048035/[ZINC22048035]_[38]_log.log	1	-6.1	0.000	0.000
ZINC22048035	ZINC000022048035	ZINC22048035/[ZINC22048035]_[39]_log.log	1	-8.0	0.000	0.000
ZINC22048035	ZINC000022048035	ZINC22048035/[ZINC22048035]_[3]_log.log	1	-7.4	0.000	0.000
ZINC22048035	ZINC000022048035	ZINC22048035/[ZINC22048035]_[40]_log.log	1	-7.7	0.000	0.000
ZINC22048035	ZINC000022048035	ZINC22048035/[ZINC22048035]_[41]_log.log	1	-7.9	0.000	0.000
ZINC22048035	ZINC000022048035	ZINC22048035/[ZINC22048035]_[42]_log.log	1	-7.7	0.000	0.000
ZINC22048035	ZINC000022048035	ZINC22048035/[ZINC22048035]_[43]_log.log	1	-7.6	0.000	0.000
ZINC22048035	ZINC000022048035	ZINC22048035/[ZINC22048035]_[44]_log.log	1	-6.5	0.000	0.000
ZINC22048035	ZINC000022048035	ZINC22048035/[ZINC22048035]_[45]_log.log	1	-7.2	0.000	0.000
ZINC22048035	ZINC000022048035	ZINC22048035/[ZINC22048035]_[46]_log.log	1	-7.6	0.000	0.000
ZINC22048035	ZINC000022048035	ZINC22048035/[ZINC22048035]_[47]_log.log	1	-7.9	0.000	0.000
ZINC22048035	ZINC000022048035	ZINC22048035/[ZINC22048035]_[48]_log.log	1	-7.6	0.000	0.000
ZINC22048035	ZINC000022048035	ZINC22048035/[ZINC22048035]_[49]_log.log	1	-7.9	0.000	0.000
ZINC22048035	ZINC000022048035	ZINC22048035/[ZINC22048035]_[4]_log.log	1	-8.0	0.000	0.000
ZINC22048035	ZINC000022048035	ZINC22048035/[ZINC22048035]_[50]_log.log	1	-8.0	0.000	0.000
ZINC22048035	ZINC000022048035	ZINC22048035/[ZINC22048035]_[51]_log.log	1	-7.9	0.000	0.000
ZINC22048035	ZINC000022048035	ZINC22048035/[ZINC22048035]_[52]_log.log	1	-7.4	0.000	0.000
ZINC22048035	ZINC000022048035	ZINC22048035/[ZINC22048035]_[53]_log.log	1	-8.0	0.000	0.000
ZINC22048035	ZINC000022048035	ZINC22048035/[ZINC22048035]_[54]_log.log	1	-8.0	0.000	0.000
ZINC22048035	ZINC000022048035	ZINC22048035/[ZINC22048035]_[55]_log.log	1	-8.0	0.000	0.000
ZINC22048035	ZINC000022048035	ZINC22048035/[ZINC22048035]_[56]_log.log	1	-8.0	0.000	0.000
ZINC22048035	ZINC000022048035	ZINC22048035/[ZINC22048035]_[57]_log.log	1	-7.6	0.000	0.000
ZINC22048035	ZINC000022048035	ZINC22048035/[ZINC22048035]_[58]_log.log	1	-6.7	0.000	0.000
ZINC22048035	ZINC000022048035	ZINC22048035/[ZINC22048035]_[59]_log.log	1	-6.9	0.000	0.000
ZINC22048035	ZINC000022048035	ZINC22048035/[ZINC22048035]_[5]_log.log	1	-7.3	0.000	0.000
ZINC22048035	ZINC000022048035	ZINC22048035/[ZINC22048035]_[60]_log.log	1	-7.9	0.000	0.000
ZINC22048035	ZINC000022048035	ZINC22048035/[ZINC22048035]_[61]_log.log	1	-7.5	0.000	0.000
ZINC22048035	ZINC000022048035	ZINC22048035/[ZINC22048035]_[62]_log.log	1	-7.9	0.000	0.000
ZINC22048035	ZINC000022048035	ZINC22048035/[ZINC22048035]_[63]_log.log	1	-7.3	0.000	0.000
ZINC22048035	ZINC000022048035	ZINC22048035/[ZINC22048035]_[64]_log.log	1	-7.6	0.000	0.000
ZINC22048035	ZINC000022048035	ZINC22048035/[ZINC22048035]_[65]_log.log	1	-7.0	0.000	0.000
ZINC22048035	ZINC000022048035	ZINC22048035/[ZINC22048035]_[66]_log.log	1	-6.8	0.000	0.000
ZINC22048035	ZINC000022048035	ZINC22048035/[ZINC22048035]_[67]_log.log	1	-7.4	0.000	0.000
ZINC22048035	ZINC000022048035	ZINC22048035/[ZINC22048035]_[68]_log.log	1	-7.4	0.000	0.000
ZINC22048035	ZINC000022048035	ZINC22048035/[ZINC22048035]_[69]_log.log	1	-7.8	0.000	0.000
ZINC22048035	ZINC000022048035	ZINC22048035/[ZINC22048035]_[6]_log.log	1	-8.0	0.000	0.000
ZINC22048035	ZINC000022048035	ZINC22048035/[ZINC22048035]_[70]_log.log	1	-7.6	0.000	0.000
ZINC22048035	ZINC000022048035	ZINC22048035/[ZINC22048035]_[71]_log.log	1	-7.9	0.000	0.000
ZINC22048035	ZINC000022048035	ZINC22048035/[ZINC22048035]_[72]_log.log	1	-7.6	0.000	0.000
ZINC22048035	ZINC000022048035	ZINC22048035/[ZINC22048035]_[73]_log.log	1	-8.0	0.000	0.000
ZINC22048035	ZINC000022048035	ZINC22048035/[ZINC22048035]_[74]_log.log	1	-7.6	0.000	0.000
ZINC22048035	ZINC000022048035	ZINC22048035/[ZINC22048035]_[75]_log.log	1	-7.7	0.000	0.000
ZINC22048035	ZINC000022048035	ZINC22048035/[ZINC22048035]_[76]_log.log	1	-8.0	0.000	0.000
ZINC22048035	ZINC000022048035	ZINC22048035/[ZINC22048035]_[77]_log.log	1	-7.6	0.000	0.000
ZINC22048035	ZINC000022048035	ZINC22048035/[ZINC22048035]_[78]_log.log	1	-8.0	0.000	0.000
ZINC22048035	ZINC000022048035	ZINC22048035/[ZINC22048035]_[79]_log.log	1	-8.0	0.000	0.000
ZINC22048035	ZINC000022048035	ZINC22048035/[ZINC22048035]_[7]_log.log	1	-7.9	0.000	0.000
ZINC22048035	ZINC000022048035	ZINC22048035/[ZINC22048035]_[80]_log.log	1	-7.6	0.000	0.000
ZINC22048035	ZINC000022048035	ZINC22048035/[ZINC22048035]_[81]_log.log	1	-7.0	0.000	0.000
ZINC22048035	ZINC000022048035	ZINC22048035/[ZINC22048035]_[82]_log.log	1	-8.0	0.000	0.000
ZINC22048035	ZINC000022048035	ZINC22048035/[ZINC22048035]_[83]_log.log	1	-7.5	0.000	0.000
ZINC22048035	ZINC000022048035	ZINC22048035/[ZINC22048035]_[84]_log.log	1	-7.6	0.000	0.000
ZINC22048035	ZINC000022048035	ZINC22048035/[ZINC22048035]_[85]_log.log	1	-6.7	0.000	0.000
ZINC22048035	ZINC000022048035	ZINC22048035/[ZINC22048035]_[86]_log.log	1	-7.6	0.000	0.000
ZINC22048035	ZINC000022048035	ZINC22048035/[ZINC22048035]_[87]_log.log	1	-7.6	0.000	0.000
ZINC22048035	ZINC000022048035	ZINC22048035/[ZINC22048035]_[88]_log.log	1	-7.6	0.000	0.000
ZINC22048035	ZINC000022048035	ZINC22048035/[ZINC22048035]_[89]_log.log	1	-7.5	0.000	0.000
ZINC22048035	ZINC000022048035	ZINC22048035/[ZINC22048035]_[8]_log.log	1	-7.5	0.000	0.000
ZINC22048035	ZINC000022048035	ZINC22048035/[ZINC22048035]_[90]_log.log	1	-7.0	0.000	0.000
ZINC22048035	ZINC000022048035	ZINC22048035/[ZINC22048035]_[91]_log.log	1	-7.6	0.000	0.000
ZINC22048035	ZINC000022048035	ZINC22048035/[ZINC22048035]_[92]_log.log	1	-8.0	0.000	0.000
ZINC22048035	ZINC000022048035	ZINC22048035/[ZINC22048035]_[93]_log.log	1	-8.0	0.000	0.000
ZINC22048035	ZINC000022048035	ZINC22048035/[ZINC22048035]_[94]_log.log	1	-7.9	0.000	0.000
ZINC22048035	ZINC000022048035	ZINC22048035/[ZINC22048035]_[95]_log.log	1	-8.0	0.000	0.000
ZINC22048035	ZINC000022048035	ZINC22048035/[ZINC22048035]_[96]_log.log	1	-6.8	0.000	0.000
ZINC22048035	ZINC000022048035	ZINC22048035/[ZINC22048035]_[97]_log.log	1	-7.6	0.000	0.000
ZINC22048035	ZINC000022048035	ZINC22048035/[ZINC22048035]_[98]_log.log	1	-6.9	0.000	0.000
ZINC22048035	ZINC000022048035	ZINC22048035/[ZINC22048035]_[99]_log.log	1	-7.6	0.000	0.000
ZINC22048035	ZINC000022048035	ZINC22048035/[ZINC22048035]_[9]_log.log	1	-7.4	0.000	0.000
ZINC22055449	ZINC000022055449	ZINC22055449/[ZINC22055449]_[100]_log.log	1	-7.6	0.000	0.000
ZINC22055449	ZINC000022055449	ZINC22055449/[ZINC22055449]_[10]_log.log	1	-8.0	0.000	0.000
ZINC22055449	ZINC000022055449	ZINC22055449/[ZINC22055449]_[11]_log.log	1	-7.3	0.000	0.000
ZINC22055449	ZINC000022055449	ZINC22055449/[ZINC22055449]_[12]_log.log	1	-6.7	0.000	0.000
ZINC22055449	ZINC000022055449	ZINC22055449/[ZINC22055449]_[13]_log.log	1	-8.0	0.000	0.000
ZINC22055449	ZINC000022055449	ZINC22055449/[ZINC22055449]_[14]_log.log	1	-7.7	0.000	0.000
ZINC22055449	ZINC000022055449	ZINC22055449/[ZINC22055449]_[15]_log.log	1	-8.1	0.000	0.000
ZINC22055449	ZINC000022055449	ZINC22055449/[ZINC22055449]_[16]_log.log	1	-7.4	0.000	0.000
ZINC22055449	ZINC000022055449	ZINC22055449/[ZINC22055449]_[17]_log.log	1	-7.9	0.000	0.000
ZINC22055449	ZINC000022055449	ZINC22055449/[ZINC22055449]_[18]_log.log	1	-7.2	0.000	0.000
ZINC22055449	ZINC000022055449	ZINC22055449/[ZINC22055449]_[19]_log.log	1	-6.4	0.000	0.000
ZINC22055449	ZINC000022055449	ZINC22055449/[ZINC22055449]_[1]_log.log	1	-7.5	0.000	0.000
ZINC22055449	ZINC000022055449	ZINC22055449/[ZINC22055449]_[20]_log.log	1	-6.7	0.000	0.000
ZINC22055449	ZINC000022055449	ZINC22055449/[ZINC22055449]_[21]_log.log	1	-8.0	0.000	0.000
ZINC22055449	ZINC000022055449	ZINC22055449/[ZINC22055449]_[22]_log.log	1	-7.5	0.000	0.000
ZINC22055449	ZINC000022055449	ZINC22055449/[ZINC22055449]_[23]_log.log	1	-7.6	0.000	0.000
ZINC22055449	ZINC000022055449	ZINC22055449/[ZINC22055449]_[24]_log.log	1	-7.7	0.000	0.000
ZINC22055449	ZINC000022055449	ZINC22055449/[ZINC22055449]_[25]_log.log	1	-7.7	0.000	0.000
ZINC22055449	ZINC000022055449	ZINC22055449/[ZINC22055449]_[26]_log.log	1	-7.7	0.000	0.000
ZINC22055449	ZINC000022055449	ZINC22055449/[ZINC22055449]_[27]_log.log	1	-8.0	0.000	0.000
ZINC22055449	ZINC000022055449	ZINC22055449/[ZINC22055449]_[28]_log.log	1	-8.0	0.000	0.000
ZINC22055449	ZINC000022055449	ZINC22055449/[ZINC22055449]_[29]_log.log	1	-7.1	0.000	0.000
ZINC22055449	ZINC000022055449	ZINC22055449/[ZINC22055449]_[2]_log.log	1	-7.9	0.000	0.000
ZINC22055449	ZINC000022055449	ZINC22055449/[ZINC22055449]_[30]_log.log	1	-7.9	0.000	0.000
ZINC22055449	ZINC000022055449	ZINC22055449/[ZINC22055449]_[31]_log.log	1	-8.0	0.000	0.000
ZINC22055449	ZINC000022055449	ZINC22055449/[ZINC22055449]_[32]_log.log	1	-6.7	0.000	0.000
ZINC22055449	ZINC000022055449	ZINC22055449/[ZINC22055449]_[33]_log.log	1	-7.5	0.000	0.000
ZINC22055449	ZINC000022055449	ZINC22055449/[ZINC22055449]_[34]_log.log	1	-7.1	0.000	0.000
ZINC22055449	ZINC000022055449	ZINC22055449/[ZINC22055449]_[35]_log.log	1	-6.8	0.000	0.000
ZINC22055449	ZINC000022055449	ZINC22055449/[ZINC22055449]_[36]_log.log	1	-7.7	0.000	0.000
ZINC22055449	ZINC000022055449	ZINC22055449/[ZINC22055449]_[37]_log.log	1	-7.6	0.000	0.000
ZINC22055449	ZINC000022055449	ZINC22055449/[ZINC22055449]_[38]_log.log	1	-7.6	0.000	0.000
ZINC22055449	ZINC000022055449	ZINC22055449/[ZINC22055449]_[39]_log.log	1	-6.3	0.000	0.000
ZINC22055449	ZINC000022055449	ZINC22055449/[ZINC22055449]_[3]_log.log	1	-7.9	0.000	0.000
ZINC22055449	ZINC000022055449	ZINC22055449/[ZINC22055449]_[40]_log.log	1	-7.2	0.000	0.000
ZINC22055449	ZINC000022055449	ZINC22055449/[ZINC22055449]_[41]_log.log	1	-6.7	0.000	0.000
ZINC22055449	ZINC000022055449	ZINC22055449/[ZINC22055449]_[42]_log.log	1	-7.3	0.000	0.000
ZINC22055449	ZINC000022055449	ZINC22055449/[ZINC22055449]_[43]_log.log	1	-8.0	0.000	0.000
ZINC22055449	ZINC000022055449	ZINC22055449/[ZINC22055449]_[44]_log.log	1	-8.0	0.000	0.000
ZINC22055449	ZINC000022055449	ZINC22055449/[ZINC22055449]_[45]_log.log	1	-7.5	0.000	0.000
ZINC22055449	ZINC000022055449	ZINC22055449/[ZINC22055449]_[46]_log.log	1	-7.2	0.000	0.000
ZINC22055449	ZINC000022055449	ZINC22055449/[ZINC22055449]_[47]_log.log	1	-7.7	0.000	0.000
ZINC22055449	ZINC000022055449	ZINC22055449/[ZINC22055449]_[48]_log.log	1	-7.7	0.000	0.000
ZINC22055449	ZINC000022055449	ZINC22055449/[ZINC22055449]_[49]_log.log	1	-7.7	0.000	0.000
ZINC22055449	ZINC000022055449	ZINC22055449/[ZINC22055449]_[4]_log.log	1	-7.7	0.000	0.000
ZINC22055449	ZINC000022055449	ZINC22055449/[ZINC22055449]_[50]_log.log	1	-7.6	0.000	0.000
ZINC22055449	ZINC000022055449	ZINC22055449/[ZINC22055449]_[51]_log.log	1	-7.3	0.000	0.000
ZINC22055449	ZINC000022055449	ZINC22055449/[ZINC22055449]_[52]_log.log	1	-6.5	0.000	0.000
ZINC22055449	ZINC000022055449	ZINC22055449/[ZINC22055449]_[53]_log.log	1	-8.0	0.000	0.000
ZINC22055449	ZINC000022055449	ZINC22055449/[ZINC22055449]_[54]_log.log	1	-7.7	0.000	0.000
ZINC22055449	ZINC000022055449	ZINC22055449/[ZINC22055449]_[55]_log.log	1	-8.0	0.000	0.000
ZINC22055449	ZINC000022055449	ZINC22055449/[ZINC22055449]_[56]_log.log	1	-7.8	0.000	0.000
ZINC22055449	ZINC000022055449	ZINC22055449/[ZINC22055449]_[57]_log.log	1	-7.6	0.000	0.000
ZINC22055449	ZINC000022055449	ZINC22055449/[ZINC22055449]_[58]_log.log	1	-7.6	0.000	0.000
ZINC22055449	ZINC000022055449	ZINC22055449/[ZINC22055449]_[59]_log.log	1	-7.1	0.000	0.000
ZINC22055449	ZINC000022055449	ZINC22055449/[ZINC22055449]_[5]_log.log	1	-7.7	0.000	0.000
ZINC22055449	ZINC000022055449	ZINC22055449/[ZINC22055449]_[60]_log.log	1	-6.7	0.000	0.000
ZINC22055449	ZINC000022055449	ZINC22055449/[ZINC22055449]_[61]_log.log	1	-7.7	0.000	0.000
ZINC22055449	ZINC000022055449	ZINC22055449/[ZINC22055449]_[62]_log.log	1	-8.0	0.000	0.000
ZINC22055449	ZINC000022055449	ZINC22055449/[ZINC22055449]_[63]_log.log	1	-7.3	0.000	0.000
ZINC22055449	ZINC000022055449	ZINC22055449/[ZINC22055449]_[64]_log.log	1	-7.9	0.000	0.000
ZINC22055449	ZINC000022055449	ZINC22055449/[ZINC22055449]_[65]_log.log	1	-8.0	0.000	0.000
ZINC22055449	ZINC000022055449	ZINC22055449/[ZINC22055449]_[66]_log.log	1	-8.0	0.000	0.000
ZINC22055449	ZINC000022055449	ZINC22055449/[ZINC22055449]_[67]_log.log	1	-8.0	0.000	0.000
ZINC22055449	ZINC000022055449	ZINC22055449/[ZINC22055449]_[68]_log.log	1	-7.8	0.000	0.000
ZINC22055449	ZINC000022055449	ZINC22055449/[ZINC22055449]_[69]_log.log	1	-7.5	0.000	0.000
ZINC22055449	ZINC000022055449	ZINC22055449/[ZINC22055449]_[6]_log.log	1	-7.6	0.000	0.000
ZINC22055449	ZINC000022055449	ZINC22055449/[ZINC22055449]_[70]_log.log	1	-7.7	0.000	0.000
ZINC22055449	ZINC000022055449	ZINC22055449/[ZINC22055449]_[71]_log.log	1	-7.5	0.000	0.000
ZINC22055449	ZINC000022055449	ZINC22055449/[ZINC22055449]_[72]_log.log	1	-8.0	0.000	0.000
ZINC22055449	ZINC000022055449	ZINC22055449/[ZINC22055449]_[73]_log.log	1	-7.5	0.000	0.000
ZINC22055449	ZINC000022055449	ZINC22055449/[ZINC22055449]_[74]_log.log	1	-8.0	0.000	0.000
ZINC22055449	ZINC000022055449	ZINC22055449/[ZINC22055449]_[75]_log.log	1	-7.5	0.000	0.000
ZINC22055449	ZINC000022055449	ZINC22055449/[ZINC22055449]_[76]_log.log	1	-8.0	0.000	0.000
ZINC22055449	ZINC000022055449	ZINC22055449/[ZINC22055449]_[77]_log.log	1	-7.7	0.000	0.000
ZINC22055449	ZINC000022055449	ZINC22055449/[ZINC22055449]_[78]_log.log	1	-8.1	0.000	0.000
ZINC22055449	ZINC000022055449	ZINC22055449/[ZINC22055449]_[79]_log.log	1	-6.7	0.000	0.000
ZINC22055449	ZINC000022055449	ZINC22055449/[ZINC22055449]_[7]_log.log	1	-6.8	0.000	0.000
ZINC22055449	ZINC000022055449	ZINC22055449/[ZINC22055449]_[80]_log.log	1	-7.5	0.000	0.000
ZINC22055449	ZINC000022055449	ZINC22055449/[ZINC22055449]_[81]_log.log	1	-8.0	0.000	0.000
ZINC22055449	ZINC000022055449	ZINC22055449/[ZINC22055449]_[82]_log.log	1	-7.1	0.000	0.000
ZINC22055449	ZINC000022055449	ZINC22055449/[ZINC22055449]_[83]_log.log	1	-7.6	0.000	0.000
ZINC22055449	ZINC000022055449	ZINC22055449/[ZINC22055449]_[84]_log.log	1	-7.7	0.000	0.000
ZINC22055449	ZINC000022055449	ZINC22055449/[ZINC22055449]_[85]_log.log	1	-7.8	0.000	0.000
ZINC22055449	ZINC000022055449	ZINC22055449/[ZINC22055449]_[86]_log.log	1	-7.1	0.000	0.000
ZINC22055449	ZINC000022055449	ZINC22055449/[ZINC22055449]_[87]_log.log	1	-6.8	0.000	0.000
ZINC22055449	ZINC000022055449	ZINC22055449/[ZINC22055449]_[88]_log.log	1	-8.1	0.000	0.000
ZINC22055449	ZINC000022055449	ZINC22055449/[ZINC22055449]_[89]_log.log	1	-7.9	0.000	0.000
ZINC22055449	ZINC000022055449	ZINC22055449/[ZINC22055449]_[8]_log.log	1	-7.7	0.000	0.000
ZINC22055449	ZINC000022055449	ZINC22055449/[ZINC22055449]_[90]_log.log	1	-7.1	0.000	0.000
ZINC22055449	ZINC000022055449	ZINC22055449/[ZINC22055449]_[91]_log.log	1	-8.0	0.000	0.000
ZINC22055449	ZINC000022055449	ZINC22055449/[ZINC22055449]_[92]_log.log	1	-7.6	0.000	0.000
ZINC22055449	ZINC000022055449	ZINC22055449/[ZINC22055449]_[93]_log.log	1	-7.1	0.000	0.000
ZINC22055449	ZINC000022055449	ZINC22055449/[ZINC22055449]_[94]_log.log	1	-7.7	0.000	0.000
ZINC22055449	ZINC000022055449	ZINC22055449/[ZINC22055449]_[95]_log.log	1	-7.7	0.000	0.000
ZINC22055449	ZINC000022055449	ZINC22055449/[ZINC22055449]_[96]_log.log	1	-7.4	0.000	0.000
ZINC22055449	ZINC000022055449	ZINC22055449/[ZINC22055449]_[97]_log.log	1	-8.0	0.000	0.000
ZINC22055449	ZINC000022055449	ZINC22055449/[ZINC22055449]_[98]_log.log	1	-8.0	0.000	0.000
ZINC22055449	ZINC000022055449	ZINC22055449/[ZINC22055449]_[99]_log.log	1	-7.7	0.000	0.000
ZINC22055449	ZINC000022055449	ZINC22055449/[ZINC22055449]_[9]_log.log	1	-6.9	0.000	0.000
ZINC25492647	ZINC000025492647	ZINC25492647/[ZINC25492647]_[100]_log.log	1	-5.6	0.000	0.000
ZINC25492647	ZINC000025492647	ZINC25492647/[ZINC25492647]_[10]_log.log	1	-5.6	0.000	0.000
ZINC25492647	ZINC000025492647	ZINC25492647/[ZINC25492647]_[11]_log.log	1	-5.6	0.000	0.000
ZINC25492647	ZINC000025492647	ZINC25492647/[ZINC25492647]_[12]_log.log	1	-5.6	0.000	0.000
ZINC25492647	ZINC000025492647	ZINC25492647/[ZINC25492647]_[13]_log.log	1	-5.6	0.000	0.000
ZINC25492647	ZINC000025492647	ZINC25492647/[ZINC25492647]_[14]_log.log	1	-5.6	0.000	0.000
ZINC25492647	ZINC000025492647	ZINC25492647/[ZINC25492647]_[15]_log.log	1	-5.6	0.000	0.000
ZINC25492647	ZINC000025492647	ZINC25492647/[ZINC25492647]_[16]_log.log	1	-5.6	0.000	0.000
ZINC25492647	ZINC000025492647	ZINC25492647/[ZINC25492647]_[17]_log.log	1	-5.6	0.000	0.000
ZINC25492647	ZINC000025492647	ZINC25492647/[ZINC25492647]_[18]_log.log	1	-5.6	0.000	0.000
ZINC25492647	ZINC000025492647	ZINC25492647/[ZINC25492647]_[19]_log.log	1	-5.6	0.000	0.000
ZINC25492647	ZINC000025492647	ZINC25492647/[ZINC25492647]_[1]_log.log	1	-5.6	0.000	0.000
ZINC25492647	ZINC000025492647	ZINC25492647/[ZINC25492647]_[20]_log.log	1	-5.6	0.000	0.000
ZINC25492647	ZINC000025492647	ZINC25492647/[ZINC25492647]_[21]_log.log	1	-5.6	0.000	0.000
ZINC25492647	ZINC000025492647	ZINC25492647/[ZINC25492647]_[22]_log.log	1	-5.6	0.000	0.000
ZINC25492647	ZINC000025492647	ZINC25492647/[ZINC25492647]_[23]_log.log	1	-5.6	0.000	0.000
ZINC25492647	ZINC000025492647	ZINC25492647/[ZINC25492647]_[24]_log.log	1	-5.6	0.000	0.000
ZINC25492647	ZINC000025492647	ZINC25492647/[ZINC25492647]_[25]_log.log	1	-5.6	0.000	0.000
ZINC25492647	ZINC000025492647	ZINC25492647/[ZINC25492647]_[26]_log.log	1	-5.6	0.000	0.000
ZINC25492647	ZINC000025492647	ZINC25492647/[ZINC25492647]_[27]_log.log	1	-5.6	0.000	0.000
ZINC25492647	ZINC000025492647	ZINC25492647/[ZINC25492647]_[28]_log.log	1	-5.6	0.000	0.000
ZINC25492647	ZINC000025492647	ZINC25492647/[ZINC25492647]_[29]_log.log	1	-5.5	0.000	0.000
ZINC25492647	ZINC000025492647	ZINC25492647/[ZINC25492647]_[2]_log.log	1	-5.6	0.000	0.000
ZINC25492647	ZINC000025492647	ZINC25492647/[ZINC25492647]_[30]_log.log	1	-5.6	0.000	0.000
ZINC25492647	ZINC000025492647	ZINC25492647/[ZINC25492647]_[31]_log.log	1	-5.6	0.000	0.000
ZINC25492647	ZINC000025492647	ZINC25492647/[ZINC25492647]_[32]_log.log	1	-5.6	0.000	0.000
ZINC25492647	ZINC000025492647	ZINC25492647/[ZINC25492647]_[33]_log.log	1	-5.6	0.000	0.000
ZINC25492647	ZINC000025492647	ZINC25492647/[ZINC25492647]_[34]_log.log	1	-5.6	0.000	0.000
ZINC25492647	ZINC000025492647	ZINC25492647/[ZINC25492647]_[35]_log.log	1	-5.6	0.000	0.000
ZINC25492647	ZINC000025492647	ZINC25492647/[ZINC25492647]_[36]_log.log	1	-5.6	0.000	0.000
ZINC25492647	ZINC000025492647	ZINC25492647/[ZINC25492647]_[37]_log.log	1	-5.6	0.000	0.000
ZINC25492647	ZINC000025492647	ZINC25492647/[ZINC25492647]_[38]_log.log	1	-5.6	0.000	0.000
ZINC25492647	ZINC000025492647	ZINC25492647/[ZINC25492647]_[39]_log.log	1	-5.6	0.000	0.000
ZINC25492647	ZINC000025492647	ZINC25492647/[ZINC25492647]_[3]_log.log	1	-5.6	0.000	0.000
ZINC25492647	ZINC000025492647	ZINC25492647/[ZINC25492647]_[40]_log.log	1	-5.6	0.000	0.000
ZINC25492647	ZINC000025492647	ZINC25492647/[ZINC25492647]_[41]_log.log	1	-5.6	0.000	0.000
ZINC25492647	ZINC000025492647	ZINC25492647/[ZINC25492647]_[42]_log.log	1	-5.6	0.000	0.000
ZINC25492647	ZINC000025492647	ZINC25492647/[ZINC25492647]_[43]_log.log	1	-5.6	0.000	0.000
ZINC25492647	ZINC000025492647	ZINC25492647/[ZINC25492647]_[44]_log.log	1	-5.6	0.000	0.000
ZINC25492647	ZINC000025492647	ZINC25492647/[ZINC25492647]_[45]_log.log	1	-5.6	0.000	0.000
ZINC25492647	ZINC000025492647	ZINC25492647/[ZINC25492647]_[46]_log.log	1	-5.6	0.000	0.000
ZINC25492647	ZINC000025492647	ZINC25492647/[ZINC25492647]_[47]_log.log	1	-5.6	0.000	0.000
ZINC25492647	ZINC000025492647	ZINC25492647/[ZINC25492647]_[48]_log.log	1	-5.6	0.000	0.000
ZINC25492647	ZINC000025492647	ZINC25492647/[ZINC25492647]_[49]_log.log	1	-5.6	0.000	0.000
ZINC25492647	ZINC000025492647	ZINC25492647/[ZINC25492647]_[4]_log.log	1	-5.6	0.000	0.000
ZINC25492647	ZINC000025492647	ZINC25492647/[ZINC25492647]_[50]_log.log	1	-5.6	0.000	0.000
ZINC25492647	ZINC000025492647	ZINC25492647/[ZINC25492647]_[51]_log.log	1	-5.6	0.000	0.000
ZINC25492647	ZINC000025492647	ZINC25492647/[ZINC25492647]_[52]_log.log	1	-5.6	0.000	0.000
ZINC25492647	ZINC000025492647	ZINC25492647/[ZINC25492647]_[53]_log.log	1	-5.6	0.000	0.000
ZINC25492647	ZINC000025492647	ZINC25492647/[ZINC25492647]_[54]_log.log	1	-5.6	0.000	0.000
ZINC25492647	ZINC000025492647	ZINC25492647/[ZINC25492647]_[55]_log.log	1	-5.6	0.000	0.000
ZINC25492647	ZINC000025492647	ZINC25492647/[ZINC25492647]_[56]_log.log	1	-5.6	0.000	0.000
ZINC25492647	ZINC000025492647	ZINC25492647/[ZINC25492647]_[57]_log.log	1	-5.6	0.000	0.000
ZINC25492647	ZINC000025492647	ZINC25492647/[ZINC25492647]_[58]_log.log	1	-5.6	0.000	0.000
ZINC25492647	ZINC000025492647	ZINC25492647/[ZINC25492647]_[59]_log.log	1	-5.6	0.000	0.000
ZINC25492647	ZINC000025492647	ZINC25492647/[ZINC25492647]_[5]_log.log	1	-5.6	0.000	0.000
ZINC25492647	ZINC000025492647	ZINC25492647/[ZINC25492647]_[60]_log.log	1	-5.6	0.000	0.000
ZINC25492647	ZINC000025492647	ZINC25492647/[ZINC25492647]_[61]_log.log	1	-5.6	0.000	0.000
ZINC25492647	ZINC000025492647	ZINC25492647/[ZINC25492647]_[62]_log.log	1	-5.6	0.000	0.000
ZINC25492647	ZINC000025492647	ZINC25492647/[ZINC25492647]_[63]_log.log	1	-5.6	0.000	0.000
ZINC25492647	ZINC000025492647	ZINC25492647/[ZINC25492647]_[64]_log.log	1	-5.6	0.000	0.000
ZINC25492647	ZINC000025492647	ZINC25492647/[ZINC25492647]_[65]_log.log	1	-5.6	0.000	0.000
ZINC25492647	ZINC000025492647	ZINC25492647/[ZINC25492647]_[66]_log.log	1	-5.6	0.000	0.000
ZINC25492647	ZINC000025492647	ZINC25492647/[ZINC25492647]_[67]_log.log	1	-5.6	0.000	0.000
ZINC25492647	ZINC000025492647	ZINC25492647/[ZINC25492647]_[68]_log.log	1	-5.6	0.000	0.000
ZINC25492647	ZINC000025492647	ZINC25492647/[ZINC25492647]_[69]_log.log	1	-5.6	0.000	0.000
ZINC25492647	ZINC000025492647	ZINC25492647/[ZINC25492647]_[6]_log.log	1	-5.6	0.000	0.000
ZINC25492647	ZINC000025492647	ZINC25492647/[ZINC25492647]_[70]_log.log	1	-5.6	0.000	0.000
ZINC25492647	ZINC000025492647	ZINC25492647/[ZINC25492647]_[71]_log.log	1	-5.6	0.000	0.000
ZINC25492647	ZINC000025492647	ZINC25492647/[ZINC25492647]_[72]_log.log	1	-5.6	0.000	0.000
ZINC25492647	ZINC000025492647	ZINC25492647/[ZINC25492647]_[73]_log.log	1	-5.6	0.000	0.000
ZINC25492647	ZINC000025492647	ZINC25492647/[ZINC25492647]_[74]_log.log	1	-5.6	0.000	0.000
ZINC25492647	ZINC000025492647	ZINC25492647/[ZINC25492647]_[75]_log.log	1	-5.6	0.000	0.000
ZINC25492647	ZINC000025492647	ZINC25492647/[ZINC25492647]_[76]_log.log	1	-5.6	0.000	0.000
ZINC25492647	ZINC000025492647	ZINC25492647/[ZINC25492647]_[77]_log.log	1	-5.6	0.000	0.000
ZINC25492647	ZINC000025492647	ZINC25492647/[ZINC25492647]_[78]_log.log	1	-5.6	0.000	0.000
ZINC25492647	ZINC000025492647	ZINC25492647/[ZINC25492647]_[79]_log.log	1	-5.6	0.000	0.000
ZINC25492647	ZINC000025492647	ZINC25492647/[ZINC25492647]_[7]_log.log	1	-5.6	0.000	0.000
ZINC25492647	ZINC000025492647	ZINC25492647/[ZINC25492647]_[80]_log.log	1	-5.6	0.000	0.000
ZINC25492647	ZINC000025492647	ZINC25492647/[ZINC25492647]_[81]_log.log	1	-5.6	0.000	0.000
ZINC25492647	ZINC000025492647	ZINC25492647/[ZINC25492647]_[82]_log.log	1	-5.6	0.000	0.000
ZINC25492647	ZINC000025492647	ZINC25492647/[ZINC25492647]_[83]_log.log	1	-5.6	0.000	0.000
ZINC25492647	ZINC000025492647	ZINC25492647/[ZINC25492647]_[84]_log.log	1	-5.6	0.000	0.000
ZINC25492647	ZINC000025492647	ZINC25492647/[ZINC25492647]_[85]_log.log	1	-5.6	0.000	0.000
ZINC25492647	ZINC000025492647	ZINC25492647/[ZINC25492647]_[86]_log.log	1	-5.6	0.000	0.000
ZINC25492647	ZINC000025492647	ZINC25492647/[ZINC25492647]_[87]_log.log	1	-5.6	0.000	0.000
ZINC25492647	ZINC000025492647	ZINC25492647/[ZINC25492647]_[88]_log.log	1	-5.6	0.000	0.000
ZINC25492647	ZINC000025492647	ZINC25492647/[ZINC25492647]_[89]_log.log	1	-5.6	0.000	0.000
ZINC25492647	ZINC000025492647	ZINC25492647/[ZINC25492647]_[8]_log.log	1	-5.6	0.000	0.000
ZINC25492647	ZINC000025492647	ZINC25492647/[ZINC25492647]_[90]_log.log	1	-5.6	0.000	0.000
ZINC25492647	ZINC000025492647	ZINC25492647/[ZINC25492647]_[91]_log.log	1	-5.6	0.000	0.000
ZINC25492647	ZINC000025492647	ZINC25492647/[ZINC25492647]_[92]_log.log	1	-5.6	0.000	0.000
ZINC25492647	ZINC000025492647	ZINC25492647/[ZINC25492647]_[93]_log.log	1	-5.6	0.000	0.000
ZINC25492647	ZINC000025492647	ZINC25492647/[ZINC25492647]_[94]_log.log	1	-5.6	0.000	0.000
ZINC25492647	ZINC000025492647	ZINC25492647/[ZINC25492647]_[95]_log.log	1	-5.6	0.000	0.000
ZINC25492647	ZINC000025492647	ZINC25492647/[ZINC25492647]_[96]_log.log	1	-5.6	0.000	0.000
ZINC25492647	ZINC000025492647	ZINC25492647/[ZINC25492647]_[97]_log.log	1	-5.6	0.000	0.000
ZINC25492647	ZINC000025492647	ZINC25492647/[ZINC25492647]_[98]_log.log	1	-5.6	0.000	0.000
ZINC25492647	ZINC000025492647	ZINC25492647/[ZINC25492647]_[99]_log.log	1	-5.6	0.000	0.000
ZINC25492647	ZINC000025492647	ZINC25492647/[ZINC25492647]_[9]_log.log	1	-5.6	0.000	0.000
ZINC25691540	ZINC000025691540	ZINC25691540/[ZINC25691540]_[100]_log.log	1	-7.8	0.000	0.000
ZINC25691540	ZINC000025691540	ZINC25691540/[ZINC25691540]_[10]_log.log	1	-6.0	0.000	0.000
ZINC25691540	ZINC000025691540	ZINC25691540/[ZINC25691540]_[11]_log.log	1	-8.0	0.000	0.000
ZINC25691540	ZINC000025691540	ZINC25691540/[ZINC25691540]_[12]_log.log	1	-7.6	0.000	0.000
ZINC25691540	ZINC000025691540	ZINC25691540/[ZINC25691540]_[13]_log.log	1	-7.0	0.000	0.000
ZINC25691540	ZINC000025691540	ZINC25691540/[ZINC25691540]_[14]_log.log	1	-6.9	0.000	0.000
ZINC25691540	ZINC000025691540	ZINC25691540/[ZINC25691540]_[15]_log.log	1	-7.0	0.000	0.000
ZINC25691540	ZINC000025691540	ZINC25691540/[ZINC25691540]_[16]_log.log	1	-7.0	0.000	0.000
ZINC25691540	ZINC000025691540	ZINC25691540/[ZINC25691540]_[17]_log.log	1	-6.6	0.000	0.000
ZINC25691540	ZINC000025691540	ZINC25691540/[ZINC25691540]_[18]_log.log	1	-6.0	0.000	0.000
ZINC25691540	ZINC000025691540	ZINC25691540/[ZINC25691540]_[19]_log.log	1	-6.1	0.000	0.000
ZINC25691540	ZINC000025691540	ZINC25691540/[ZINC25691540]_[1]_log.log	1	-6.9	0.000	0.000
ZINC25691540	ZINC000025691540	ZINC25691540/[ZINC25691540]_[20]_log.log	1	-6.0	0.000	0.000
ZINC25691540	ZINC000025691540	ZINC25691540/[ZINC25691540]_[21]_log.log	1	-6.9	0.000	0.000
ZINC25691540	ZINC000025691540	ZINC25691540/[ZINC25691540]_[22]_log.log	1	-6.5	0.000	0.000
ZINC25691540	ZINC000025691540	ZINC25691540/[ZINC25691540]_[23]_log.log	1	-8.7	0.000	0.000
ZINC25691540	ZINC000025691540	ZINC25691540/[ZINC25691540]_[24]_log.log	1	-7.9	0.000	0.000
ZINC25691540	ZINC000025691540	ZINC25691540/[ZINC25691540]_[25]_log.log	1	-7.2	0.000	0.000
ZINC25691540	ZINC000025691540	ZINC25691540/[ZINC25691540]_[26]_log.log	1	-6.1	0.000	0.000
ZINC25691540	ZINC000025691540	ZINC25691540/[ZINC25691540]_[27]_log.log	1	-6.9	0.000	0.000
ZINC25691540	ZINC000025691540	ZINC25691540/[ZINC25691540]_[28]_log.log	1	-6.1	0.000	0.000
ZINC25691540	ZINC000025691540	ZINC25691540/[ZINC25691540]_[29]_log.log	1	-6.9	0.000	0.000
ZINC25691540	ZINC000025691540	ZINC25691540/[ZINC25691540]_[2]_log.log	1	-6.9	0.000	0.000
ZINC25691540	ZINC000025691540	ZINC25691540/[ZINC25691540]_[30]_log.log	1	-6.0	0.000	0.000
ZINC25691540	ZINC000025691540	ZINC25691540/[ZINC25691540]_[31]_log.log	1	-7.3	0.000	0.000
ZINC25691540	ZINC000025691540	ZINC25691540/[ZINC25691540]_[32]_log.log	1	-6.1	0.000	0.000
ZINC25691540	ZINC000025691540	ZINC25691540/[ZINC25691540]_[33]_log.log	1	-7.8	0.000	0.000
ZINC25691540	ZINC000025691540	ZINC25691540/[ZINC25691540]_[34]_log.log	1	-8.7	0.000	0.000
ZINC25691540	ZINC000025691540	ZINC25691540/[ZINC25691540]_[35]_log.log	1	-7.0	0.000	0.000
ZINC25691540	ZINC000025691540	ZINC25691540/[ZINC25691540]_[36]_log.log	1	-6.5	0.000	0.000
ZINC25691540	ZINC000025691540	ZINC25691540/[ZINC25691540]_[37]_log.log	1	-7.4	0.000	0.000
ZINC25691540	ZINC000025691540	ZINC25691540/[ZINC25691540]_[38]_log.log	1	-8.7	0.000	0.000
ZINC25691540	ZINC000025691540	ZINC25691540/[ZINC25691540]_[39]_log.log	1	-7.0	0.000	0.000
ZINC25691540	ZINC000025691540	ZINC25691540/[ZINC25691540]_[3]_log.log	1	-6.1	0.000	0.000
ZINC25691540	ZINC000025691540	ZINC25691540/[ZINC25691540]_[40]_log.log	1	-6.5	0.000	0.000
ZINC25691540	ZINC000025691540	ZINC25691540/[ZINC25691540]_[41]_log.log	1	-6.1	0.000	0.000
ZINC25691540	ZINC000025691540	ZINC25691540/[ZINC25691540]_[42]_log.log	1	-6.5	0.000	0.000
ZINC25691540	ZINC000025691540	ZINC25691540/[ZINC25691540]_[43]_log.log	1	-6.9	0.000	0.000
ZINC25691540	ZINC000025691540	ZINC25691540/[ZINC25691540]_[44]_log.log	1	-7.3	0.000	0.000
ZINC25691540	ZINC000025691540	ZINC25691540/[ZINC25691540]_[45]_log.log	1	-7.2	0.000	0.000
ZINC25691540	ZINC000025691540	ZINC25691540/[ZINC25691540]_[46]_log.log	1	-6.1	0.000	0.000
ZINC25691540	ZINC000025691540	ZINC25691540/[ZINC25691540]_[47]_log.log	1	-6.1	0.000	0.000
ZINC25691540	ZINC000025691540	ZINC25691540/[ZINC25691540]_[48]_log.log	1	-6.9	0.000	0.000
ZINC25691540	ZINC000025691540	ZINC25691540/[ZINC25691540]_[49]_log.log	1	-6.0	0.000	0.000
ZINC25691540	ZINC000025691540	ZINC25691540/[ZINC25691540]_[4]_log.log	1	-6.1	0.000	0.000
ZINC25691540	ZINC000025691540	ZINC25691540/[ZINC25691540]_[50]_log.log	1	-8.1	0.000	0.000
ZINC25691540	ZINC000025691540	ZINC25691540/[ZINC25691540]_[51]_log.log	1	-7.2	0.000	0.000
ZINC25691540	ZINC000025691540	ZINC25691540/[ZINC25691540]_[52]_log.log	1	-6.0	0.000	0.000
ZINC25691540	ZINC000025691540	ZINC25691540/[ZINC25691540]_[53]_log.log	1	-8.7	0.000	0.000
ZINC25691540	ZINC000025691540	ZINC25691540/[ZINC25691540]_[54]_log.log	1	-8.0	0.000	0.000
ZINC25691540	ZINC000025691540	ZINC25691540/[ZINC25691540]_[55]_log.log	1	-7.0	0.000	0.000
ZINC25691540	ZINC000025691540	ZINC25691540/[ZINC25691540]_[56]_log.log	1	-6.9	0.000	0.000
ZINC25691540	ZINC000025691540	ZINC25691540/[ZINC25691540]_[57]_log.log	1	-6.1	0.000	0.000
ZINC25691540	ZINC000025691540	ZINC25691540/[ZINC25691540]_[58]_log.log	1	-8.6	0.000	0.000
ZINC25691540	ZINC000025691540	ZINC25691540/[ZINC25691540]_[59]_log.log	1	-6.9	0.000	0.000
ZINC25691540	ZINC000025691540	ZINC25691540/[ZINC25691540]_[5]_log.log	1	-7.9	0.000	0.000
ZINC25691540	ZINC000025691540	ZINC25691540/[ZINC25691540]_[60]_log.log	1	-6.1	0.000	0.000
ZINC25691540	ZINC000025691540	ZINC25691540/[ZINC25691540]_[61]_log.log	1	-8.7	0.000	0.000
ZINC25691540	ZINC000025691540	ZINC25691540/[ZINC25691540]_[62]_log.log	1	-8.7	0.000	0.000
ZINC25691540	ZINC000025691540	ZINC25691540/[ZINC25691540]_[63]_log.log	1	-6.9	0.000	0.000
ZINC25691540	ZINC000025691540	ZINC25691540/[ZINC25691540]_[64]_log.log	1	-8.7	0.000	0.000
ZINC25691540	ZINC000025691540	ZINC25691540/[ZINC25691540]_[65]_log.log	1	-7.2	0.000	0.000
ZINC25691540	ZINC000025691540	ZINC25691540/[ZINC25691540]_[66]_log.log	1	-7.0	0.000	0.000
ZINC25691540	ZINC000025691540	ZINC25691540/[ZINC25691540]_[67]_log.log	1	-6.3	0.000	0.000
ZINC25691540	ZINC000025691540	ZINC25691540/[ZINC25691540]_[68]_log.log	1	-8.6	0.000	0.000
ZINC25691540	ZINC000025691540	ZINC25691540/[ZINC25691540]_[69]_log.log	1	-7.6	0.000	0.000
ZINC25691540	ZINC000025691540	ZINC25691540/[ZINC25691540]_[6]_log.log	1	-8.7	0.000	0.000
ZINC25691540	ZINC000025691540	ZINC25691540/[ZINC25691540]_[70]_log.log	1	-7.0	0.000	0.000
ZINC25691540	ZINC000025691540	ZINC25691540/[ZINC25691540]_[71]_log.log	1	-7.8	0.000	0.000
ZINC25691540	ZINC000025691540	ZINC25691540/[ZINC25691540]_[72]_log.log	1	-7.0	0.000	0.000
ZINC25691540	ZINC000025691540	ZINC25691540/[ZINC25691540]_[73]_log.log	1	-7.9	0.000	0.000
ZINC25691540	ZINC000025691540	ZINC25691540/[ZINC25691540]_[74]_log.log	1	-7.0	0.000	0.000
ZINC25691540	ZINC000025691540	ZINC25691540/[ZINC25691540]_[75]_log.log	1	-8.3	0.000	0.000
ZINC25691540	ZINC000025691540	ZINC25691540/[ZINC25691540]_[76]_log.log	1	-6.9	0.000	0.000
ZINC25691540	ZINC000025691540	ZINC25691540/[ZINC25691540]_[77]_log.log	1	-6.5	0.000	0.000
ZINC25691540	ZINC000025691540	ZINC25691540/[ZINC25691540]_[78]_log.log	1	-7.4	0.000	0.000
ZINC25691540	ZINC000025691540	ZINC25691540/[ZINC25691540]_[79]_log.log	1	-7.0	0.000	0.000
ZINC25691540	ZINC000025691540	ZINC25691540/[ZINC25691540]_[7]_log.log	1	-8.0	0.000	0.000
ZINC25691540	ZINC000025691540	ZINC25691540/[ZINC25691540]_[80]_log.log	1	-6.9	0.000	0.000
ZINC25691540	ZINC000025691540	ZINC25691540/[ZINC25691540]_[81]_log.log	1	-6.1	0.000	0.000
ZINC25691540	ZINC000025691540	ZINC25691540/[ZINC25691540]_[82]_log.log	1	-7.0	0.000	0.000
ZINC25691540	ZINC000025691540	ZINC25691540/[ZINC25691540]_[83]_log.log	1	-6.9	0.000	0.000
ZINC25691540	ZINC000025691540	ZINC25691540/[ZINC25691540]_[84]_log.log	1	-8.0	0.000	0.000
ZINC25691540	ZINC000025691540	ZINC25691540/[ZINC25691540]_[85]_log.log	1	-7.0	0.000	0.000
ZINC25691540	ZINC000025691540	ZINC25691540/[ZINC25691540]_[86]_log.log	1	-7.9	0.000	0.000
ZINC25691540	ZINC000025691540	ZINC25691540/[ZINC25691540]_[87]_log.log	1	-8.6	0.000	0.000
ZINC25691540	ZINC000025691540	ZINC25691540/[ZINC25691540]_[88]_log.log	1	-6.9	0.000	0.000
ZINC25691540	ZINC000025691540	ZINC25691540/[ZINC25691540]_[89]_log.log	1	-7.0	0.000	0.000
ZINC25691540	ZINC000025691540	ZINC25691540/[ZINC25691540]_[8]_log.log	1	-6.9	0.000	0.000
ZINC25691540	ZINC000025691540	ZINC25691540/[ZINC25691540]_[90]_log.log	1	-7.0	0.000	0.000
ZINC25691540	ZINC000025691540	ZINC25691540/[ZINC25691540]_[91]_log.log	1	-6.1	0.000	0.000
ZINC25691540	ZINC000025691540	ZINC25691540/[ZINC25691540]_[92]_log.log	1	-7.0	0.000	0.000
ZINC25691540	ZINC000025691540	ZINC25691540/[ZINC25691540]_[93]_log.log	1	-6.9	0.000	0.000
ZINC25691540	ZINC000025691540	ZINC25691540/[ZINC25691540]_[94]_log.log	1	-6.1	0.000	0.000
ZINC25691540	ZINC000025691540	ZINC25691540/[ZINC25691540]_[95]_log.log	1	-6.8	0.000	0.000
ZINC25691540	ZINC000025691540	ZINC25691540/[ZINC25691540]_[96]_log.log	1	-7.3	0.000	0.000
ZINC25691540	ZINC000025691540	ZINC25691540/[ZINC25691540]_[97]_log.log	1	-6.9	0.000	0.000
ZINC25691540	ZINC000025691540	ZINC25691540/[ZINC25691540]_[98]_log.log	1	-6.1	0.000	0.000
ZINC25691540	ZINC000025691540	ZINC25691540/[ZINC25691540]_[99]_log.log	1	-8.6	0.000	0.000
ZINC25691540	ZINC000025691540	ZINC25691540/[ZINC25691540]_[9]_log.log	1	-7.3	0.000	0.000
ZINC25691544	ZINC000025691544	ZINC25691544/[ZINC25691544]_[100]_log.log	1	-8.7	0.000	0.000
ZINC25691544	ZINC000025691544	ZINC25691544/[ZINC25691544]_[10]_log.log	1	-8.1	0.000	0.000
ZINC25691544	ZINC000025691544	ZINC25691544/[ZINC25691544]_[11]_log.log	1	-7.7	0.000	0.000
ZINC25691544	ZINC000025691544	ZINC25691544/[ZINC25691544]_[12]_log.log	1	-7.3	0.000	0.000
ZINC25691544	ZINC000025691544	ZINC25691544/[ZINC25691544]_[13]_log.log	1	-7.1	0.000	0.000
ZINC25691544	ZINC000025691544	ZINC25691544/[ZINC25691544]_[14]_log.log	1	-7.1	0.000	0.000
ZINC25691544	ZINC000025691544	ZINC25691544/[ZINC25691544]_[15]_log.log	1	-8.7	0.000	0.000
ZINC25691544	ZINC000025691544	ZINC25691544/[ZINC25691544]_[16]_log.log	1	-7.8	0.000	0.000
ZINC25691544	ZINC000025691544	ZINC25691544/[ZINC25691544]_[17]_log.log	1	-7.3	0.000	0.000
ZINC25691544	ZINC000025691544	ZINC25691544/[ZINC25691544]_[18]_log.log	1	-8.5	0.000	0.000
ZINC25691544	ZINC000025691544	ZINC25691544/[ZINC25691544]_[19]_log.log	1	-7.2	0.000	0.000
ZINC25691544	ZINC000025691544	ZINC25691544/[ZINC25691544]_[1]_log.log	1	-7.1	0.000	0.000
ZINC25691544	ZINC000025691544	ZINC25691544/[ZINC25691544]_[20]_log.log	1	-7.4	0.000	0.000
ZINC25691544	ZINC000025691544	ZINC25691544/[ZINC25691544]_[21]_log.log	1	-8.8	0.000	0.000
ZINC25691544	ZINC000025691544	ZINC25691544/[ZINC25691544]_[22]_log.log	1	-7.1	0.000	0.000
ZINC25691544	ZINC000025691544	ZINC25691544/[ZINC25691544]_[23]_log.log	1	-7.0	0.000	0.000
ZINC25691544	ZINC000025691544	ZINC25691544/[ZINC25691544]_[24]_log.log	1	-7.3	0.000	0.000
ZINC25691544	ZINC000025691544	ZINC25691544/[ZINC25691544]_[25]_log.log	1	-7.3	0.000	0.000
ZINC25691544	ZINC000025691544	ZINC25691544/[ZINC25691544]_[26]_log.log	1	-8.7	0.000	0.000
ZINC25691544	ZINC000025691544	ZINC25691544/[ZINC25691544]_[27]_log.log	1	-8.0	0.000	0.000
ZINC25691544	ZINC000025691544	ZINC25691544/[ZINC25691544]_[28]_log.log	1	-7.2	0.000	0.000
ZINC25691544	ZINC000025691544	ZINC25691544/[ZINC25691544]_[29]_log.log	1	-7.1	0.000	0.000
ZINC25691544	ZINC000025691544	ZINC25691544/[ZINC25691544]_[2]_log.log	1	-8.1	0.000	0.000
ZINC25691544	ZINC000025691544	ZINC25691544/[ZINC25691544]_[30]_log.log	1	-7.1	0.000	0.000
ZINC25691544	ZINC000025691544	ZINC25691544/[ZINC25691544]_[31]_log.log	1	-7.0	0.000	0.000
ZINC25691544	ZINC000025691544	ZINC25691544/[ZINC25691544]_[32]_log.log	1	-7.3	0.000	0.000
ZINC25691544	ZINC000025691544	ZINC25691544/[ZINC25691544]_[33]_log.log	1	-7.3	0.000	0.000
ZINC25691544	ZINC000025691544	ZINC25691544/[ZINC25691544]_[34]_log.log	1	-8.6	0.000	0.000
ZINC25691544	ZINC000025691544	ZINC25691544/[ZINC25691544]_[35]_log.log	1	-7.2	0.000	0.000
ZINC25691544	ZINC000025691544	ZINC25691544/[ZINC25691544]_[36]_log.log	1	-8.6	0.000	0.000
ZINC25691544	ZINC000025691544	ZINC25691544/[ZINC25691544]_[37]_log.log	1	-7.3	0.000	0.000
ZINC25691544	ZINC000025691544	ZINC25691544/[ZINC25691544]_[38]_log.log	1	-7.1	0.000	0.000
ZINC25691544	ZINC000025691544	ZINC25691544/[ZINC25691544]_[39]_log.log	1	-7.0	0.000	0.000
ZINC25691544	ZINC000025691544	ZINC25691544/[ZINC25691544]_[3]_log.log	1	-7.6	0.000	0.000
ZINC25691544	ZINC000025691544	ZINC25691544/[ZINC25691544]_[40]_log.log	1	-7.1	0.000	0.000
ZINC25691544	ZINC000025691544	ZINC25691544/[ZINC25691544]_[41]_log.log	1	-8.6	0.000	0.000
ZINC25691544	ZINC000025691544	ZINC25691544/[ZINC25691544]_[42]_log.log	1	-7.2	0.000	0.000
ZINC25691544	ZINC000025691544	ZINC25691544/[ZINC25691544]_[43]_log.log	1	-7.1	0.000	0.000
ZINC25691544	ZINC000025691544	ZINC25691544/[ZINC25691544]_[44]_log.log	1	-7.1	0.000	0.000
ZINC25691544	ZINC000025691544	ZINC25691544/[ZINC25691544]_[45]_log.log	1	-8.4	0.000	0.000
ZINC25691544	ZINC000025691544	ZINC25691544/[ZINC25691544]_[46]_log.log	1	-7.3	0.000	0.000
ZINC25691544	ZINC000025691544	ZINC25691544/[ZINC25691544]_[47]_log.log	1	-7.2	0.000	0.000
ZINC25691544	ZINC000025691544	ZINC25691544/[ZINC25691544]_[48]_log.log	1	-7.1	0.000	0.000
ZINC25691544	ZINC000025691544	ZINC25691544/[ZINC25691544]_[49]_log.log	1	-7.3	0.000	0.000
ZINC25691544	ZINC000025691544	ZINC25691544/[ZINC25691544]_[4]_log.log	1	-7.1	0.000	0.000
ZINC25691544	ZINC000025691544	ZINC25691544/[ZINC25691544]_[50]_log.log	1	-7.1	0.000	0.000
ZINC25691544	ZINC000025691544	ZINC25691544/[ZINC25691544]_[51]_log.log	1	-8.5	0.000	0.000
ZINC25691544	ZINC000025691544	ZINC25691544/[ZINC25691544]_[52]_log.log	1	-7.1	0.000	0.000
ZINC25691544	ZINC000025691544	ZINC25691544/[ZINC25691544]_[53]_log.log	1	-6.1	0.000	0.000
ZINC25691544	ZINC000025691544	ZINC25691544/[ZINC25691544]_[54]_log.log	1	-8.0	0.000	0.000
ZINC25691544	ZINC000025691544	ZINC25691544/[ZINC25691544]_[55]_log.log	1	-7.1	0.000	0.000
ZINC25691544	ZINC000025691544	ZINC25691544/[ZINC25691544]_[56]_log.log	1	-7.0	0.000	0.000
ZINC25691544	ZINC000025691544	ZINC25691544/[ZINC25691544]_[57]_log.log	1	-7.1	0.000	0.000
ZINC25691544	ZINC000025691544	ZINC25691544/[ZINC25691544]_[58]_log.log	1	-7.1	0.000	0.000
ZINC25691544	ZINC000025691544	ZINC25691544/[ZINC25691544]_[59]_log.log	1	-7.1	0.000	0.000
ZINC25691544	ZINC000025691544	ZINC25691544/[ZINC25691544]_[5]_log.log	1	-6.1	0.000	0.000
ZINC25691544	ZINC000025691544	ZINC25691544/[ZINC25691544]_[60]_log.log	1	-8.1	0.000	0.000
ZINC25691544	ZINC000025691544	ZINC25691544/[ZINC25691544]_[61]_log.log	1	-7.1	0.000	0.000
ZINC25691544	ZINC000025691544	ZINC25691544/[ZINC25691544]_[62]_log.log	1	-7.1	0.000	0.000
ZINC25691544	ZINC000025691544	ZINC25691544/[ZINC25691544]_[63]_log.log	1	-8.5	0.000	0.000
ZINC25691544	ZINC000025691544	ZINC25691544/[ZINC25691544]_[64]_log.log	1	-7.1	0.000	0.000
ZINC25691544	ZINC000025691544	ZINC25691544/[ZINC25691544]_[65]_log.log	1	-8.6	0.000	0.000
ZINC25691544	ZINC000025691544	ZINC25691544/[ZINC25691544]_[66]_log.log	1	-8.4	0.000	0.000
ZINC25691544	ZINC000025691544	ZINC25691544/[ZINC25691544]_[67]_log.log	1	-7.1	0.000	0.000
ZINC25691544	ZINC000025691544	ZINC25691544/[ZINC25691544]_[68]_log.log	1	-7.0	0.000	0.000
ZINC25691544	ZINC000025691544	ZINC25691544/[ZINC25691544]_[69]_log.log	1	-7.2	0.000	0.000
ZINC25691544	ZINC000025691544	ZINC25691544/[ZINC25691544]_[6]_log.log	1	-7.1	0.000	0.000
ZINC25691544	ZINC000025691544	ZINC25691544/[ZINC25691544]_[70]_log.log	1	-8.7	0.000	0.000
ZINC25691544	ZINC000025691544	ZINC25691544/[ZINC25691544]_[71]_log.log	1	-7.2	0.000	0.000
ZINC25691544	ZINC000025691544	ZINC25691544/[ZINC25691544]_[72]_log.log	1	-8.6	0.000	0.000
ZINC25691544	ZINC000025691544	ZINC25691544/[ZINC25691544]_[73]_log.log	1	-7.2	0.000	0.000
ZINC25691544	ZINC000025691544	ZINC25691544/[ZINC25691544]_[74]_log.log	1	-7.9	0.000	0.000
ZINC25691544	ZINC000025691544	ZINC25691544/[ZINC25691544]_[75]_log.log	1	-7.8	0.000	0.000
ZINC25691544	ZINC000025691544	ZINC25691544/[ZINC25691544]_[76]_log.log	1	-7.1	0.000	0.000
ZINC25691544	ZINC000025691544	ZINC25691544/[ZINC25691544]_[77]_log.log	1	-7.1	0.000	0.000
ZINC25691544	ZINC000025691544	ZINC25691544/[ZINC25691544]_[78]_log.log	1	-7.1	0.000	0.000
ZINC25691544	ZINC000025691544	ZINC25691544/[ZINC25691544]_[79]_log.log	1	-7.2	0.000	0.000
ZINC25691544	ZINC000025691544	ZINC25691544/[ZINC25691544]_[7]_log.log	1	-7.1	0.000	0.000
ZINC25691544	ZINC000025691544	ZINC25691544/[ZINC25691544]_[80]_log.log	1	-7.0	0.000	0.000
ZINC25691544	ZINC000025691544	ZINC25691544/[ZINC25691544]_[81]_log.log	1	-7.1	0.000	0.000
ZINC25691544	ZINC000025691544	ZINC25691544/[ZINC25691544]_[82]_log.log	1	-7.1	0.000	0.000
ZINC25691544	ZINC000025691544	ZINC25691544/[ZINC25691544]_[83]_log.log	1	-8.0	0.000	0.000
ZINC25691544	ZINC000025691544	ZINC25691544/[ZINC25691544]_[84]_log.log	1	-7.2	0.000	0.000
ZINC25691544	ZINC000025691544	ZINC25691544/[ZINC25691544]_[85]_log.log	1	-7.9	0.000	0.000
ZINC25691544	ZINC000025691544	ZINC25691544/[ZINC25691544]_[86]_log.log	1	-7.1	0.000	0.000
ZINC25691544	ZINC000025691544	ZINC25691544/[ZINC25691544]_[87]_log.log	1	-7.3	0.000	0.000
ZINC25691544	ZINC000025691544	ZINC25691544/[ZINC25691544]_[88]_log.log	1	-7.2	0.000	0.000
ZINC25691544	ZINC000025691544	ZINC25691544/[ZINC25691544]_[89]_log.log	1	-8.7	0.000	0.000
ZINC25691544	ZINC000025691544	ZINC25691544/[ZINC25691544]_[8]_log.log	1	-7.3	0.000	0.000
ZINC25691544	ZINC000025691544	ZINC25691544/[ZINC25691544]_[90]_log.log	1	-8.3	0.000	0.000
ZINC25691544	ZINC000025691544	ZINC25691544/[ZINC25691544]_[91]_log.log	1	-8.3	0.000	0.000
ZINC25691544	ZINC000025691544	ZINC25691544/[ZINC25691544]_[92]_log.log	1	-7.0	0.000	0.000
ZINC25691544	ZINC000025691544	ZINC25691544/[ZINC25691544]_[93]_log.log	1	-7.1	0.000	0.000
ZINC25691544	ZINC000025691544	ZINC25691544/[ZINC25691544]_[94]_log.log	1	-8.0	0.000	0.000
ZINC25691544	ZINC000025691544	ZINC25691544/[ZINC25691544]_[95]_log.log	1	-8.6	0.000	0.000
ZINC25691544	ZINC000025691544	ZINC25691544/[ZINC25691544]_[96]_log.log	1	-7.1	0.000	0.000
ZINC25691544	ZINC000025691544	ZINC25691544/[ZINC25691544]_[97]_log.log	1	-7.1	0.000	0.000
ZINC25691544	ZINC000025691544	ZINC25691544/[ZINC25691544]_[98]_log.log	1	-7.1	0.000	0.000
ZINC25691544	ZINC000025691544	ZINC25691544/[ZINC25691544]_[99]_log.log	1	-7.1	0.000	0.000
ZINC25691544	ZINC000025691544	ZINC25691544/[ZINC25691544]_[9]_log.log	1	-7.1	0.000	0.000
ZINC27644681	ZINC000027644681	ZINC27644681/[ZINC27644681]_[100]_log.log	1	-7.8	0.000	0.000
ZINC27644681	ZINC000027644681	ZINC27644681/[ZINC27644681]_[10]_log.log	1	-8.5	0.000	0.000
ZINC27644681	ZINC000027644681	ZINC27644681/[ZINC27644681]_[11]_log.log	1	-8.1	0.000	0.000
ZINC27644681	ZINC000027644681	ZINC27644681/[ZINC27644681]_[12]_log.log	1	-6.3	0.000	0.000
ZINC27644681	ZINC000027644681	ZINC27644681/[ZINC27644681]_[13]_log.log	1	-7.7	0.000	0.000
ZINC27644681	ZINC000027644681	ZINC27644681/[ZINC27644681]_[14]_log.log	1	-6.4	0.000	0.000
ZINC27644681	ZINC000027644681	ZINC27644681/[ZINC27644681]_[15]_log.log	1	-7.5	0.000	0.000
ZINC27644681	ZINC000027644681	ZINC27644681/[ZINC27644681]_[16]_log.log	1	-5.7	0.000	0.000
ZINC27644681	ZINC000027644681	ZINC27644681/[ZINC27644681]_[17]_log.log	1	-6.4	0.000	0.000
ZINC27644681	ZINC000027644681	ZINC27644681/[ZINC27644681]_[18]_log.log	1	-6.0	0.000	0.000
ZINC27644681	ZINC000027644681	ZINC27644681/[ZINC27644681]_[19]_log.log	1	-5.8	0.000	0.000
ZINC27644681	ZINC000027644681	ZINC27644681/[ZINC27644681]_[1]_log.log	1	-6.3	0.000	0.000
ZINC27644681	ZINC000027644681	ZINC27644681/[ZINC27644681]_[20]_log.log	1	-6.3	0.000	0.000
ZINC27644681	ZINC000027644681	ZINC27644681/[ZINC27644681]_[21]_log.log	1	-6.4	0.000	0.000
ZINC27644681	ZINC000027644681	ZINC27644681/[ZINC27644681]_[22]_log.log	1	-5.9	0.000	0.000
ZINC27644681	ZINC000027644681	ZINC27644681/[ZINC27644681]_[23]_log.log	1	-6.2	0.000	0.000
ZINC27644681	ZINC000027644681	ZINC27644681/[ZINC27644681]_[24]_log.log	1	-6.5	0.000	0.000
ZINC27644681	ZINC000027644681	ZINC27644681/[ZINC27644681]_[25]_log.log	1	-6.3	0.000	0.000
ZINC27644681	ZINC000027644681	ZINC27644681/[ZINC27644681]_[26]_log.log	1	-6.1	0.000	0.000
ZINC27644681	ZINC000027644681	ZINC27644681/[ZINC27644681]_[27]_log.log	1	-5.4	0.000	0.000
ZINC27644681	ZINC000027644681	ZINC27644681/[ZINC27644681]_[28]_log.log	1	-6.1	0.000	0.000
ZINC27644681	ZINC000027644681	ZINC27644681/[ZINC27644681]_[29]_log.log	1	-6.1	0.000	0.000
ZINC27644681	ZINC000027644681	ZINC27644681/[ZINC27644681]_[2]_log.log	1	-8.0	0.000	0.000
ZINC27644681	ZINC000027644681	ZINC27644681/[ZINC27644681]_[30]_log.log	1	-6.1	0.000	0.000
ZINC27644681	ZINC000027644681	ZINC27644681/[ZINC27644681]_[31]_log.log	1	-8.1	0.000	0.000
ZINC27644681	ZINC000027644681	ZINC27644681/[ZINC27644681]_[32]_log.log	1	-6.1	0.000	0.000
ZINC27644681	ZINC000027644681	ZINC27644681/[ZINC27644681]_[33]_log.log	1	-6.2	0.000	0.000
ZINC27644681	ZINC000027644681	ZINC27644681/[ZINC27644681]_[34]_log.log	1	-5.5	0.000	0.000
ZINC27644681	ZINC000027644681	ZINC27644681/[ZINC27644681]_[35]_log.log	1	-8.3	0.000	0.000
ZINC27644681	ZINC000027644681	ZINC27644681/[ZINC27644681]_[36]_log.log	1	-6.4	0.000	0.000
ZINC27644681	ZINC000027644681	ZINC27644681/[ZINC27644681]_[37]_log.log	1	-6.0	0.000	0.000
ZINC27644681	ZINC000027644681	ZINC27644681/[ZINC27644681]_[38]_log.log	1	-7.9	0.000	0.000
ZINC27644681	ZINC000027644681	ZINC27644681/[ZINC27644681]_[39]_log.log	1	-5.6	0.000	0.000
ZINC27644681	ZINC000027644681	ZINC27644681/[ZINC27644681]_[3]_log.log	1	-6.2	0.000	0.000
ZINC27644681	ZINC000027644681	ZINC27644681/[ZINC27644681]_[40]_log.log	1	-7.9	0.000	0.000
ZINC27644681	ZINC000027644681	ZINC27644681/[ZINC27644681]_[41]_log.log	1	-6.0	0.000	0.000
ZINC27644681	ZINC000027644681	ZINC27644681/[ZINC27644681]_[42]_log.log	1	-7.2	0.000	0.000
ZINC27644681	ZINC000027644681	ZINC27644681/[ZINC27644681]_[43]_log.log	1	-6.6	0.000	0.000
ZINC27644681	ZINC000027644681	ZINC27644681/[ZINC27644681]_[44]_log.log	1	-5.9	0.000	0.000
ZINC27644681	ZINC000027644681	ZINC27644681/[ZINC27644681]_[45]_log.log	1	-8.2	0.000	0.000
ZINC27644681	ZINC000027644681	ZINC27644681/[ZINC27644681]_[46]_log.log	1	-6.2	0.000	0.000
ZINC27644681	ZINC000027644681	ZINC27644681/[ZINC27644681]_[47]_log.log	1	-6.4	0.000	0.000
ZINC27644681	ZINC000027644681	ZINC27644681/[ZINC27644681]_[48]_log.log	1	-6.1	0.000	0.000
ZINC27644681	ZINC000027644681	ZINC27644681/[ZINC27644681]_[49]_log.log	1	-7.9	0.000	0.000
ZINC27644681	ZINC000027644681	ZINC27644681/[ZINC27644681]_[4]_log.log	1	-7.5	0.000	0.000
ZINC27644681	ZINC000027644681	ZINC27644681/[ZINC27644681]_[50]_log.log	1	-5.8	0.000	0.000
ZINC27644681	ZINC000027644681	ZINC27644681/[ZINC27644681]_[51]_log.log	1	-5.7	0.000	0.000
ZINC27644681	ZINC000027644681	ZINC27644681/[ZINC27644681]_[52]_log.log	1	-7.7	0.000	0.000
ZINC27644681	ZINC000027644681	ZINC27644681/[ZINC27644681]_[53]_log.log	1	-8.3	0.000	0.000
ZINC27644681	ZINC000027644681	ZINC27644681/[ZINC27644681]_[54]_log.log	1	-5.2	0.000	0.000
ZINC27644681	ZINC000027644681	ZINC27644681/[ZINC27644681]_[55]_log.log	1	-5.4	0.000	0.000
ZINC27644681	ZINC000027644681	ZINC27644681/[ZINC27644681]_[56]_log.log	1	-5.9	0.000	0.000
ZINC27644681	ZINC000027644681	ZINC27644681/[ZINC27644681]_[57]_log.log	1	-7.5	0.000	0.000
ZINC27644681	ZINC000027644681	ZINC27644681/[ZINC27644681]_[58]_log.log	1	-5.3	0.000	0.000
ZINC27644681	ZINC000027644681	ZINC27644681/[ZINC27644681]_[59]_log.log	1	-7.5	0.000	0.000
ZINC27644681	ZINC000027644681	ZINC27644681/[ZINC27644681]_[5]_log.log	1	-6.0	0.000	0.000
ZINC27644681	ZINC000027644681	ZINC27644681/[ZINC27644681]_[60]_log.log	1	-5.9	0.000	0.000
ZINC27644681	ZINC000027644681	ZINC27644681/[ZINC27644681]_[61]_log.log	1	-6.3	0.000	0.000
ZINC27644681	ZINC000027644681	ZINC27644681/[ZINC27644681]_[62]_log.log	1	-6.3	0.000	0.000
ZINC27644681	ZINC000027644681	ZINC27644681/[ZINC27644681]_[63]_log.log	1	-6.1	0.000	0.000
ZINC27644681	ZINC000027644681	ZINC27644681/[ZINC27644681]_[64]_log.log	1	-7.4	0.000	0.000
ZINC27644681	ZINC000027644681	ZINC27644681/[ZINC27644681]_[65]_log.log	1	-6.3	0.000	0.000
ZINC27644681	ZINC000027644681	ZINC27644681/[ZINC27644681]_[66]_log.log	1	-7.7	0.000	0.000
ZINC27644681	ZINC000027644681	ZINC27644681/[ZINC27644681]_[67]_log.log	1	-6.2	0.000	0.000
ZINC27644681	ZINC000027644681	ZINC27644681/[ZINC27644681]_[68]_log.log	1	-6.1	0.000	0.000
ZINC27644681	ZINC000027644681	ZINC27644681/[ZINC27644681]_[69]_log.log	1	-6.5	0.000	0.000
ZINC27644681	ZINC000027644681	ZINC27644681/[ZINC27644681]_[6]_log.log	1	-6.2	0.000	0.000
ZINC27644681	ZINC000027644681	ZINC27644681/[ZINC27644681]_[70]_log.log	1	-7.9	0.000	0.000
ZINC27644681	ZINC000027644681	ZINC27644681/[ZINC27644681]_[71]_log.log	1	-6.1	0.000	0.000
ZINC27644681	ZINC000027644681	ZINC27644681/[ZINC27644681]_[72]_log.log	1	-6.3	0.000	0.000
ZINC27644681	ZINC000027644681	ZINC27644681/[ZINC27644681]_[73]_log.log	1	-7.8	0.000	0.000
ZINC27644681	ZINC000027644681	ZINC27644681/[ZINC27644681]_[74]_log.log	1	-7.5	0.000	0.000
ZINC27644681	ZINC000027644681	ZINC27644681/[ZINC27644681]_[75]_log.log	1	-5.4	0.000	0.000
ZINC27644681	ZINC000027644681	ZINC27644681/[ZINC27644681]_[76]_log.log	1	-6.0	0.000	0.000
ZINC27644681	ZINC000027644681	ZINC27644681/[ZINC27644681]_[77]_log.log	1	-5.8	0.000	0.000
ZINC27644681	ZINC000027644681	ZINC27644681/[ZINC27644681]_[78]_log.log	1	-7.8	0.000	0.000
ZINC27644681	ZINC000027644681	ZINC27644681/[ZINC27644681]_[79]_log.log	1	-6.4	0.000	0.000
ZINC27644681	ZINC000027644681	ZINC27644681/[ZINC27644681]_[7]_log.log	1	-7.8	0.000	0.000
ZINC27644681	ZINC000027644681	ZINC27644681/[ZINC27644681]_[80]_log.log	1	-6.5	0.000	0.000
ZINC27644681	ZINC000027644681	ZINC27644681/[ZINC27644681]_[81]_log.log	1	-7.2	0.000	0.000
ZINC27644681	ZINC000027644681	ZINC27644681/[ZINC27644681]_[82]_log.log	1	-6.3	0.000	0.000
ZINC27644681	ZINC000027644681	ZINC27644681/[ZINC27644681]_[83]_log.log	1	-7.4	0.000	0.000
ZINC27644681	ZINC000027644681	ZINC27644681/[ZINC27644681]_[84]_log.log	1	-6.4	0.000	0.000
ZINC27644681	ZINC000027644681	ZINC27644681/[ZINC27644681]_[85]_log.log	1	-6.3	0.000	0.000
ZINC27644681	ZINC000027644681	ZINC27644681/[ZINC27644681]_[86]_log.log	1	-6.4	0.000	0.000
ZINC27644681	ZINC000027644681	ZINC27644681/[ZINC27644681]_[87]_log.log	1	-6.2	0.000	0.000
ZINC27644681	ZINC000027644681	ZINC27644681/[ZINC27644681]_[88]_log.log	1	-5.8	0.000	0.000
ZINC27644681	ZINC000027644681	ZINC27644681/[ZINC27644681]_[89]_log.log	1	-6.5	0.000	0.000
ZINC27644681	ZINC000027644681	ZINC27644681/[ZINC27644681]_[8]_log.log	1	-6.4	0.000	0.000
ZINC27644681	ZINC000027644681	ZINC27644681/[ZINC27644681]_[90]_log.log	1	-6.6	0.000	0.000
ZINC27644681	ZINC000027644681	ZINC27644681/[ZINC27644681]_[91]_log.log	1	-8.2	0.000	0.000
ZINC27644681	ZINC000027644681	ZINC27644681/[ZINC27644681]_[92]_log.log	1	-8.1	0.000	0.000
ZINC27644681	ZINC000027644681	ZINC27644681/[ZINC27644681]_[93]_log.log	1	-5.9	0.000	0.000
ZINC27644681	ZINC000027644681	ZINC27644681/[ZINC27644681]_[94]_log.log	1	-6.2	0.000	0.000
ZINC27644681	ZINC000027644681	ZINC27644681/[ZINC27644681]_[95]_log.log	1	-6.2	0.000	0.000
ZINC27644681	ZINC000027644681	ZINC27644681/[ZINC27644681]_[96]_log.log	1	-7.8	0.000	0.000
ZINC27644681	ZINC000027644681	ZINC27644681/[ZINC27644681]_[97]_log.log	1	-6.3	0.000	0.000
ZINC27644681	ZINC000027644681	ZINC27644681/[ZINC27644681]_[98]_log.log	1	-7.6	0.000	0.000
ZINC27644681	ZINC000027644681	ZINC27644681/[ZINC27644681]_[99]_log.log	1	-5.9	0.000	0.000
ZINC27644681	ZINC000027644681	ZINC27644681/[ZINC27644681]_[9]_log.log	1	-6.1	0.000	0.000
ZINC29348353	ZINC000029348353	ZINC29348353/[ZINC29348353]_[100]_log.log	1	-7.6	0.000	0.000
ZINC29348353	ZINC000029348353	ZINC29348353/[ZINC29348353]_[10]_log.log	1	-7.3	0.000	0.000
ZINC29348353	ZINC000029348353	ZINC29348353/[ZINC29348353]_[11]_log.log	1	-7.6	0.000	0.000
ZINC29348353	ZINC000029348353	ZINC29348353/[ZINC29348353]_[12]_log.log	1	-7.4	0.000	0.000
ZINC29348353	ZINC000029348353	ZINC29348353/[ZINC29348353]_[13]_log.log	1	-7.4	0.000	0.000
ZINC29348353	ZINC000029348353	ZINC29348353/[ZINC29348353]_[14]_log.log	1	-7.8	0.000	0.000
ZINC29348353	ZINC000029348353	ZINC29348353/[ZINC29348353]_[15]_log.log	1	-7.5	0.000	0.000
ZINC29348353	ZINC000029348353	ZINC29348353/[ZINC29348353]_[16]_log.log	1	-7.7	0.000	0.000
ZINC29348353	ZINC000029348353	ZINC29348353/[ZINC29348353]_[17]_log.log	1	-7.8	0.000	0.000
ZINC29348353	ZINC000029348353	ZINC29348353/[ZINC29348353]_[18]_log.log	1	-8.2	0.000	0.000
ZINC29348353	ZINC000029348353	ZINC29348353/[ZINC29348353]_[19]_log.log	1	-7.8	0.000	0.000
ZINC29348353	ZINC000029348353	ZINC29348353/[ZINC29348353]_[1]_log.log	1	-7.7	0.000	0.000
ZINC29348353	ZINC000029348353	ZINC29348353/[ZINC29348353]_[20]_log.log	1	-7.7	0.000	0.000
ZINC29348353	ZINC000029348353	ZINC29348353/[ZINC29348353]_[21]_log.log	1	-7.6	0.000	0.000
ZINC29348353	ZINC000029348353	ZINC29348353/[ZINC29348353]_[22]_log.log	1	-8.2	0.000	0.000
ZINC29348353	ZINC000029348353	ZINC29348353/[ZINC29348353]_[23]_log.log	1	-7.8	0.000	0.000
ZINC29348353	ZINC000029348353	ZINC29348353/[ZINC29348353]_[24]_log.log	1	-8.2	0.000	0.000
ZINC29348353	ZINC000029348353	ZINC29348353/[ZINC29348353]_[25]_log.log	1	-7.6	0.000	0.000
ZINC29348353	ZINC000029348353	ZINC29348353/[ZINC29348353]_[26]_log.log	1	-8.2	0.000	0.000
ZINC29348353	ZINC000029348353	ZINC29348353/[ZINC29348353]_[27]_log.log	1	-7.3	0.000	0.000
ZINC29348353	ZINC000029348353	ZINC29348353/[ZINC29348353]_[28]_log.log	1	-7.4	0.000	0.000
ZINC29348353	ZINC000029348353	ZINC29348353/[ZINC29348353]_[29]_log.log	1	-7.6	0.000	0.000
ZINC29348353	ZINC000029348353	ZINC29348353/[ZINC29348353]_[2]_log.log	1	-7.8	0.000	0.000
ZINC29348353	ZINC000029348353	ZINC29348353/[ZINC29348353]_[30]_log.log	1	-7.6	0.000	0.000
ZINC29348353	ZINC000029348353	ZINC29348353/[ZINC29348353]_[31]_log.log	1	-7.7	0.000	0.000
ZINC29348353	ZINC000029348353	ZINC29348353/[ZINC29348353]_[32]_log.log	1	-7.6	0.000	0.000
ZINC29348353	ZINC000029348353	ZINC29348353/[ZINC29348353]_[33]_log.log	1	-7.7	0.000	0.000
ZINC29348353	ZINC000029348353	ZINC29348353/[ZINC29348353]_[34]_log.log	1	-7.7	0.000	0.000
ZINC29348353	ZINC000029348353	ZINC29348353/[ZINC29348353]_[35]_log.log	1	-7.8	0.000	0.000
ZINC29348353	ZINC000029348353	ZINC29348353/[ZINC29348353]_[36]_log.log	1	-7.7	0.000	0.000
ZINC29348353	ZINC000029348353	ZINC29348353/[ZINC29348353]_[37]_log.log	1	-7.6	0.000	0.000
ZINC29348353	ZINC000029348353	ZINC29348353/[ZINC29348353]_[38]_log.log	1	-8.2	0.000	0.000
ZINC29348353	ZINC000029348353	ZINC29348353/[ZINC29348353]_[39]_log.log	1	-7.7	0.000	0.000
ZINC29348353	ZINC000029348353	ZINC29348353/[ZINC29348353]_[3]_log.log	1	-7.6	0.000	0.000
ZINC29348353	ZINC000029348353	ZINC29348353/[ZINC29348353]_[40]_log.log	1	-8.2	0.000	0.000
ZINC29348353	ZINC000029348353	ZINC29348353/[ZINC29348353]_[41]_log.log	1	-7.7	0.000	0.000
ZINC29348353	ZINC000029348353	ZINC29348353/[ZINC29348353]_[42]_log.log	1	-7.8	0.000	0.000
ZINC29348353	ZINC000029348353	ZINC29348353/[ZINC29348353]_[43]_log.log	1	-7.8	0.000	0.000
ZINC29348353	ZINC000029348353	ZINC29348353/[ZINC29348353]_[44]_log.log	1	-7.6	0.000	0.000
ZINC29348353	ZINC000029348353	ZINC29348353/[ZINC29348353]_[45]_log.log	1	-7.6	0.000	0.000
ZINC29348353	ZINC000029348353	ZINC29348353/[ZINC29348353]_[46]_log.log	1	-7.7	0.000	0.000
ZINC29348353	ZINC000029348353	ZINC29348353/[ZINC29348353]_[47]_log.log	1	-8.2	0.000	0.000
ZINC29348353	ZINC000029348353	ZINC29348353/[ZINC29348353]_[48]_log.log	1	-8.2	0.000	0.000
ZINC29348353	ZINC000029348353	ZINC29348353/[ZINC29348353]_[49]_log.log	1	-7.1	0.000	0.000
ZINC29348353	ZINC000029348353	ZINC29348353/[ZINC29348353]_[4]_log.log	1	-7.8	0.000	0.000
ZINC29348353	ZINC000029348353	ZINC29348353/[ZINC29348353]_[50]_log.log	1	-7.7	0.000	0.000
ZINC29348353	ZINC000029348353	ZINC29348353/[ZINC29348353]_[51]_log.log	1	-7.6	0.000	0.000
ZINC29348353	ZINC000029348353	ZINC29348353/[ZINC29348353]_[52]_log.log	1	-7.7	0.000	0.000
ZINC29348353	ZINC000029348353	ZINC29348353/[ZINC29348353]_[53]_log.log	1	-7.5	0.000	0.000
ZINC29348353	ZINC000029348353	ZINC29348353/[ZINC29348353]_[54]_log.log	1	-7.5	0.000	0.000
ZINC29348353	ZINC000029348353	ZINC29348353/[ZINC29348353]_[55]_log.log	1	-7.8	0.000	0.000
ZINC29348353	ZINC000029348353	ZINC29348353/[ZINC29348353]_[56]_log.log	1	-8.2	0.000	0.000
ZINC29348353	ZINC000029348353	ZINC29348353/[ZINC29348353]_[57]_log.log	1	-8.2	0.000	0.000
ZINC29348353	ZINC000029348353	ZINC29348353/[ZINC29348353]_[58]_log.log	1	-7.8	0.000	0.000
ZINC29348353	ZINC000029348353	ZINC29348353/[ZINC29348353]_[59]_log.log	1	-7.6	0.000	0.000
ZINC29348353	ZINC000029348353	ZINC29348353/[ZINC29348353]_[5]_log.log	1	-7.6	0.000	0.000
ZINC29348353	ZINC000029348353	ZINC29348353/[ZINC29348353]_[60]_log.log	1	-8.2	0.000	0.000
ZINC29348353	ZINC000029348353	ZINC29348353/[ZINC29348353]_[61]_log.log	1	-7.8	0.000	0.000
ZINC29348353	ZINC000029348353	ZINC29348353/[ZINC29348353]_[62]_log.log	1	-7.6	0.000	0.000
ZINC29348353	ZINC000029348353	ZINC29348353/[ZINC29348353]_[63]_log.log	1	-7.4	0.000	0.000
ZINC29348353	ZINC000029348353	ZINC29348353/[ZINC29348353]_[64]_log.log	1	-7.3	0.000	0.000
ZINC29348353	ZINC000029348353	ZINC29348353/[ZINC29348353]_[65]_log.log	1	-8.2	0.000	0.000
ZINC29348353	ZINC000029348353	ZINC29348353/[ZINC29348353]_[66]_log.log	1	-7.8	0.000	0.000
ZINC29348353	ZINC000029348353	ZINC29348353/[ZINC29348353]_[67]_log.log	1	-7.6	0.000	0.000
ZINC29348353	ZINC000029348353	ZINC29348353/[ZINC29348353]_[68]_log.log	1	-7.4	0.000	0.000
ZINC29348353	ZINC000029348353	ZINC29348353/[ZINC29348353]_[69]_log.log	1	-7.6	0.000	0.000
ZINC29348353	ZINC000029348353	ZINC29348353/[ZINC29348353]_[6]_log.log	1	-8.2	0.000	0.000
ZINC29348353	ZINC000029348353	ZINC29348353/[ZINC29348353]_[70]_log.log	1	-8.2	0.000	0.000
ZINC29348353	ZINC000029348353	ZINC29348353/[ZINC29348353]_[71]_log.log	1	-8.2	0.000	0.000
ZINC29348353	ZINC000029348353	ZINC29348353/[ZINC29348353]_[72]_log.log	1	-7.7	0.000	0.000
ZINC29348353	ZINC000029348353	ZINC29348353/[ZINC29348353]_[73]_log.log	1	-7.8	0.000	0.000
ZINC29348353	ZINC000029348353	ZINC29348353/[ZINC29348353]_[74]_log.log	1	-7.5	0.000	0.000
ZINC29348353	ZINC000029348353	ZINC29348353/[ZINC29348353]_[75]_log.log	1	-7.7	0.000	0.000
ZINC29348353	ZINC000029348353	ZINC29348353/[ZINC29348353]_[76]_log.log	1	-7.7	0.000	0.000
ZINC29348353	ZINC000029348353	ZINC29348353/[ZINC29348353]_[77]_log.log	1	-8.2	0.000	0.000
ZINC29348353	ZINC000029348353	ZINC29348353/[ZINC29348353]_[78]_log.log	1	-7.4	0.000	0.000
ZINC29348353	ZINC000029348353	ZINC29348353/[ZINC29348353]_[79]_log.log	1	-7.8	0.000	0.000
ZINC29348353	ZINC000029348353	ZINC29348353/[ZINC29348353]_[7]_log.log	1	-7.7	0.000	0.000
ZINC29348353	ZINC000029348353	ZINC29348353/[ZINC29348353]_[80]_log.log	1	-7.4	0.000	0.000
ZINC29348353	ZINC000029348353	ZINC29348353/[ZINC29348353]_[81]_log.log	1	-7.6	0.000	0.000
ZINC29348353	ZINC000029348353	ZINC29348353/[ZINC29348353]_[82]_log.log	1	-7.6	0.000	0.000
ZINC29348353	ZINC000029348353	ZINC29348353/[ZINC29348353]_[83]_log.log	1	-7.4	0.000	0.000
ZINC29348353	ZINC000029348353	ZINC29348353/[ZINC29348353]_[84]_log.log	1	-7.8	0.000	0.000
ZINC29348353	ZINC000029348353	ZINC29348353/[ZINC29348353]_[85]_log.log	1	-7.6	0.000	0.000
ZINC29348353	ZINC000029348353	ZINC29348353/[ZINC29348353]_[86]_log.log	1	-7.6	0.000	0.000
ZINC29348353	ZINC000029348353	ZINC29348353/[ZINC29348353]_[87]_log.log	1	-7.8	0.000	0.000
ZINC29348353	ZINC000029348353	ZINC29348353/[ZINC29348353]_[88]_log.log	1	-7.7	0.000	0.000
ZINC29348353	ZINC000029348353	ZINC29348353/[ZINC29348353]_[89]_log.log	1	-7.6	0.000	0.000
ZINC29348353	ZINC000029348353	ZINC29348353/[ZINC29348353]_[8]_log.log	1	-7.6	0.000	0.000
ZINC29348353	ZINC000029348353	ZINC29348353/[ZINC29348353]_[90]_log.log	1	-7.6	0.000	0.000
ZINC29348353	ZINC000029348353	ZINC29348353/[ZINC29348353]_[91]_log.log	1	-7.6	0.000	0.000
ZINC29348353	ZINC000029348353	ZINC29348353/[ZINC29348353]_[92]_log.log	1	-7.6	0.000	0.000
ZINC29348353	ZINC000029348353	ZINC29348353/[ZINC29348353]_[93]_log.log	1	-7.6	0.000	0.000
ZINC29348353	ZINC000029348353	ZINC29348353/[ZINC29348353]_[94]_log.log	1	-7.6	0.000	0.000
ZINC29348353	ZINC000029348353	ZINC29348353/[ZINC29348353]_[95]_log.log	1	-7.7	0.000	0.000
ZINC29348353	ZINC000029348353	ZINC29348353/[ZINC29348353]_[96]_log.log	1	-7.6	0.000	0.000
ZINC29348353	ZINC000029348353	ZINC29348353/[ZINC29348353]_[97]_log.log	1	-7.8	0.000	0.000
ZINC29348353	ZINC000029348353	ZINC29348353/[ZINC29348353]_[98]_log.log	1	-7.8	0.000	0.000
ZINC29348353	ZINC000029348353	ZINC29348353/[ZINC29348353]_[99]_log.log	1	-7.6	0.000	0.000
ZINC29348353	ZINC000029348353	ZINC29348353/[ZINC29348353]_[9]_log.log	1	-7.5	0.000	0.000
ZINC31545225	ZINC000031545225	ZINC31545225/[ZINC31545225]_[100]_log.log	1	-7.5	0.000	0.000
ZINC31545225	ZINC000031545225	ZINC31545225/[ZINC31545225]_[10]_log.log	1	-7.5	0.000	0.000
ZINC31545225	ZINC000031545225	ZINC31545225/[ZINC31545225]_[11]_log.log	1	-7.5	0.000	0.000
ZINC31545225	ZINC000031545225	ZINC31545225/[ZINC31545225]_[12]_log.log	1	-7.7	0.000	0.000
ZINC31545225	ZINC000031545225	ZINC31545225/[ZINC31545225]_[13]_log.log	1	-7.1	0.000	0.000
ZINC31545225	ZINC000031545225	ZINC31545225/[ZINC31545225]_[14]_log.log	1	-7.1	0.000	0.000
ZINC31545225	ZINC000031545225	ZINC31545225/[ZINC31545225]_[15]_log.log	1	-6.9	0.000	0.000
ZINC31545225	ZINC000031545225	ZINC31545225/[ZINC31545225]_[16]_log.log	1	-7.7	0.000	0.000
ZINC31545225	ZINC000031545225	ZINC31545225/[ZINC31545225]_[17]_log.log	1	-7.2	0.000	0.000
ZINC31545225	ZINC000031545225	ZINC31545225/[ZINC31545225]_[18]_log.log	1	-7.7	0.000	0.000
ZINC31545225	ZINC000031545225	ZINC31545225/[ZINC31545225]_[19]_log.log	1	-7.0	0.000	0.000
ZINC31545225	ZINC000031545225	ZINC31545225/[ZINC31545225]_[1]_log.log	1	-7.0	0.000	0.000
ZINC31545225	ZINC000031545225	ZINC31545225/[ZINC31545225]_[20]_log.log	1	-7.0	0.000	0.000
ZINC31545225	ZINC000031545225	ZINC31545225/[ZINC31545225]_[21]_log.log	1	-7.6	0.000	0.000
ZINC31545225	ZINC000031545225	ZINC31545225/[ZINC31545225]_[22]_log.log	1	-5.8	0.000	0.000
ZINC31545225	ZINC000031545225	ZINC31545225/[ZINC31545225]_[23]_log.log	1	-7.5	0.000	0.000
ZINC31545225	ZINC000031545225	ZINC31545225/[ZINC31545225]_[24]_log.log	1	-7.5	0.000	0.000
ZINC31545225	ZINC000031545225	ZINC31545225/[ZINC31545225]_[25]_log.log	1	-7.0	0.000	0.000
ZINC31545225	ZINC000031545225	ZINC31545225/[ZINC31545225]_[26]_log.log	1	-7.5	0.000	0.000
ZINC31545225	ZINC000031545225	ZINC31545225/[ZINC31545225]_[27]_log.log	1	-6.4	0.000	0.000
ZINC31545225	ZINC000031545225	ZINC31545225/[ZINC31545225]_[28]_log.log	1	-7.1	0.000	0.000
ZINC31545225	ZINC000031545225	ZINC31545225/[ZINC31545225]_[29]_log.log	1	-7.1	0.000	0.000
ZINC31545225	ZINC000031545225	ZINC31545225/[ZINC31545225]_[2]_log.log	1	-6.1	0.000	0.000
ZINC31545225	ZINC000031545225	ZINC31545225/[ZINC31545225]_[30]_log.log	1	-7.1	0.000	0.000
ZINC31545225	ZINC000031545225	ZINC31545225/[ZINC31545225]_[31]_log.log	1	-7.5	0.000	0.000
ZINC31545225	ZINC000031545225	ZINC31545225/[ZINC31545225]_[32]_log.log	1	-7.4	0.000	0.000
ZINC31545225	ZINC000031545225	ZINC31545225/[ZINC31545225]_[33]_log.log	1	-6.8	0.000	0.000
ZINC31545225	ZINC000031545225	ZINC31545225/[ZINC31545225]_[34]_log.log	1	-7.5	0.000	0.000
ZINC31545225	ZINC000031545225	ZINC31545225/[ZINC31545225]_[35]_log.log	1	-7.7	0.000	0.000
ZINC31545225	ZINC000031545225	ZINC31545225/[ZINC31545225]_[36]_log.log	1	-6.2	0.000	0.000
ZINC31545225	ZINC000031545225	ZINC31545225/[ZINC31545225]_[37]_log.log	1	-7.1	0.000	0.000
ZINC31545225	ZINC000031545225	ZINC31545225/[ZINC31545225]_[38]_log.log	1	-7.6	0.000	0.000
ZINC31545225	ZINC000031545225	ZINC31545225/[ZINC31545225]_[39]_log.log	1	-7.7	0.000	0.000
ZINC31545225	ZINC000031545225	ZINC31545225/[ZINC31545225]_[3]_log.log	1	-7.5	0.000	0.000
ZINC31545225	ZINC000031545225	ZINC31545225/[ZINC31545225]_[40]_log.log	1	-7.5	0.000	0.000
ZINC31545225	ZINC000031545225	ZINC31545225/[ZINC31545225]_[41]_log.log	1	-7.5	0.000	0.000
ZINC31545225	ZINC000031545225	ZINC31545225/[ZINC31545225]_[42]_log.log	1	-7.7	0.000	0.000
ZINC31545225	ZINC000031545225	ZINC31545225/[ZINC31545225]_[43]_log.log	1	-7.7	0.000	0.000
ZINC31545225	ZINC000031545225	ZINC31545225/[ZINC31545225]_[44]_log.log	1	-7.3	0.000	0.000
ZINC31545225	ZINC000031545225	ZINC31545225/[ZINC31545225]_[45]_log.log	1	-6.2	0.000	0.000
ZINC31545225	ZINC000031545225	ZINC31545225/[ZINC31545225]_[46]_log.log	1	-7.7	0.000	0.000
ZINC31545225	ZINC000031545225	ZINC31545225/[ZINC31545225]_[47]_log.log	1	-7.2	0.000	0.000
ZINC31545225	ZINC000031545225	ZINC31545225/[ZINC31545225]_[48]_log.log	1	-7.7	0.000	0.000
ZINC31545225	ZINC000031545225	ZINC31545225/[ZINC31545225]_[49]_log.log	1	-7.7	0.000	0.000
ZINC31545225	ZINC000031545225	ZINC31545225/[ZINC31545225]_[4]_log.log	1	-7.6	0.000	0.000
ZINC31545225	ZINC000031545225	ZINC31545225/[ZINC31545225]_[50]_log.log	1	-7.7	0.000	0.000
ZINC31545225	ZINC000031545225	ZINC31545225/[ZINC31545225]_[51]_log.log	1	-6.5	0.000	0.000
ZINC31545225	ZINC000031545225	ZINC31545225/[ZINC31545225]_[52]_log.log	1	-7.5	0.000	0.000
ZINC31545225	ZINC000031545225	ZINC31545225/[ZINC31545225]_[53]_log.log	1	-5.7	0.000	0.000
ZINC31545225	ZINC000031545225	ZINC31545225/[ZINC31545225]_[54]_log.log	1	-7.3	0.000	0.000
ZINC31545225	ZINC000031545225	ZINC31545225/[ZINC31545225]_[55]_log.log	1	-7.5	0.000	0.000
ZINC31545225	ZINC000031545225	ZINC31545225/[ZINC31545225]_[56]_log.log	1	-7.5	0.000	0.000
ZINC31545225	ZINC000031545225	ZINC31545225/[ZINC31545225]_[57]_log.log	1	-6.8	0.000	0.000
ZINC31545225	ZINC000031545225	ZINC31545225/[ZINC31545225]_[58]_log.log	1	-6.5	0.000	0.000
ZINC31545225	ZINC000031545225	ZINC31545225/[ZINC31545225]_[59]_log.log	1	-7.1	0.000	0.000
ZINC31545225	ZINC000031545225	ZINC31545225/[ZINC31545225]_[5]_log.log	1	-5.8	0.000	0.000
ZINC31545225	ZINC000031545225	ZINC31545225/[ZINC31545225]_[60]_log.log	1	-6.8	0.000	0.000
ZINC31545225	ZINC000031545225	ZINC31545225/[ZINC31545225]_[61]_log.log	1	-7.1	0.000	0.000
ZINC31545225	ZINC000031545225	ZINC31545225/[ZINC31545225]_[62]_log.log	1	-7.1	0.000	0.000
ZINC31545225	ZINC000031545225	ZINC31545225/[ZINC31545225]_[63]_log.log	1	-7.0	0.000	0.000
ZINC31545225	ZINC000031545225	ZINC31545225/[ZINC31545225]_[64]_log.log	1	-7.6	0.000	0.000
ZINC31545225	ZINC000031545225	ZINC31545225/[ZINC31545225]_[65]_log.log	1	-6.1	0.000	0.000
ZINC31545225	ZINC000031545225	ZINC31545225/[ZINC31545225]_[66]_log.log	1	-5.8	0.000	0.000
ZINC31545225	ZINC000031545225	ZINC31545225/[ZINC31545225]_[67]_log.log	1	-7.5	0.000	0.000
ZINC31545225	ZINC000031545225	ZINC31545225/[ZINC31545225]_[68]_log.log	1	-7.7	0.000	0.000
ZINC31545225	ZINC000031545225	ZINC31545225/[ZINC31545225]_[69]_log.log	1	-6.5	0.000	0.000
ZINC31545225	ZINC000031545225	ZINC31545225/[ZINC31545225]_[6]_log.log	1	-5.9	0.000	0.000
ZINC31545225	ZINC000031545225	ZINC31545225/[ZINC31545225]_[70]_log.log	1	-7.6	0.000	0.000
ZINC31545225	ZINC000031545225	ZINC31545225/[ZINC31545225]_[71]_log.log	1	-7.1	0.000	0.000
ZINC31545225	ZINC000031545225	ZINC31545225/[ZINC31545225]_[72]_log.log	1	-7.1	0.000	0.000
ZINC31545225	ZINC000031545225	ZINC31545225/[ZINC31545225]_[73]_log.log	1	-7.5	0.000	0.000
ZINC31545225	ZINC000031545225	ZINC31545225/[ZINC31545225]_[74]_log.log	1	-7.6	0.000	0.000
ZINC31545225	ZINC000031545225	ZINC31545225/[ZINC31545225]_[75]_log.log	1	-7.2	0.000	0.000
ZINC31545225	ZINC000031545225	ZINC31545225/[ZINC31545225]_[76]_log.log	1	-6.9	0.000	0.000
ZINC31545225	ZINC000031545225	ZINC31545225/[ZINC31545225]_[77]_log.log	1	-7.4	0.000	0.000
ZINC31545225	ZINC000031545225	ZINC31545225/[ZINC31545225]_[78]_log.log	1	-7.7	0.000	0.000
ZINC31545225	ZINC000031545225	ZINC31545225/[ZINC31545225]_[79]_log.log	1	-7.5	0.000	0.000
ZINC31545225	ZINC000031545225	ZINC31545225/[ZINC31545225]_[7]_log.log	1	-6.8	0.000	0.000
ZINC31545225	ZINC000031545225	ZINC31545225/[ZINC31545225]_[80]_log.log	1	-7.1	0.000	0.000
ZINC31545225	ZINC000031545225	ZINC31545225/[ZINC31545225]_[81]_log.log	1	-7.7	0.000	0.000
ZINC31545225	ZINC000031545225	ZINC31545225/[ZINC31545225]_[82]_log.log	1	-6.0	0.000	0.000
ZINC31545225	ZINC000031545225	ZINC31545225/[ZINC31545225]_[83]_log.log	1	-7.7	0.000	0.000
ZINC31545225	ZINC000031545225	ZINC31545225/[ZINC31545225]_[84]_log.log	1	-6.0	0.000	0.000
ZINC31545225	ZINC000031545225	ZINC31545225/[ZINC31545225]_[85]_log.log	1	-7.6	0.000	0.000
ZINC31545225	ZINC000031545225	ZINC31545225/[ZINC31545225]_[86]_log.log	1	-7.1	0.000	0.000
ZINC31545225	ZINC000031545225	ZINC31545225/[ZINC31545225]_[87]_log.log	1	-7.7	0.000	0.000
ZINC31545225	ZINC000031545225	ZINC31545225/[ZINC31545225]_[88]_log.log	1	-7.0	0.000	0.000
ZINC31545225	ZINC000031545225	ZINC31545225/[ZINC31545225]_[89]_log.log	1	-7.7	0.000	0.000
ZINC31545225	ZINC000031545225	ZINC31545225/[ZINC31545225]_[8]_log.log	1	-7.7	0.000	0.000
ZINC31545225	ZINC000031545225	ZINC31545225/[ZINC31545225]_[90]_log.log	1	-7.7	0.000	0.000
ZINC31545225	ZINC000031545225	ZINC31545225/[ZINC31545225]_[91]_log.log	1	-6.2	0.000	0.000
ZINC31545225	ZINC000031545225	ZINC31545225/[ZINC31545225]_[92]_log.log	1	-6.6	0.000	0.000
ZINC31545225	ZINC000031545225	ZINC31545225/[ZINC31545225]_[93]_log.log	1	-7.7	0.000	0.000
ZINC31545225	ZINC000031545225	ZINC31545225/[ZINC31545225]_[94]_log.log	1	-7.7	0.000	0.000
ZINC31545225	ZINC000031545225	ZINC31545225/[ZINC31545225]_[95]_log.log	1	-7.5	0.000	0.000
ZINC31545225	ZINC000031545225	ZINC31545225/[ZINC31545225]_[96]_log.log	1	-7.6	0.000	0.000
ZINC31545225	ZINC000031545225	ZINC31545225/[ZINC31545225]_[97]_log.log	1	-7.6	0.000	0.000
ZINC31545225	ZINC000031545225	ZINC31545225/[ZINC31545225]_[98]_log.log	1	-7.7	0.000	0.000
ZINC31545225	ZINC000031545225	ZINC31545225/[ZINC31545225]_[99]_log.log	1	-7.7	0.000	0.000
ZINC31545225	ZINC000031545225	ZINC31545225/[ZINC31545225]_[9]_log.log	1	-5.9	0.000	0.000
ZINC32602954	ZINC000032602954	ZINC32602954/[ZINC32602954]_[100]_log.log	1	-6.0	0.000	0.000
ZINC32602954	ZINC000032602954	ZINC32602954/[ZINC32602954]_[10]_log.log	1	-6.1	0.000	0.000
ZINC32602954	ZINC000032602954	ZINC32602954/[ZINC32602954]_[11]_log.log	1	-7.4	0.000	0.000
ZINC32602954	ZINC000032602954	ZINC32602954/[ZINC32602954]_[12]_log.log	1	-6.2	0.000	0.000
ZINC32602954	ZINC000032602954	ZINC32602954/[ZINC32602954]_[13]_log.log	1	-7.5	0.000	0.000
ZINC32602954	ZINC000032602954	ZINC32602954/[ZINC32602954]_[14]_log.log	1	-6.6	0.000	0.000
ZINC32602954	ZINC000032602954	ZINC32602954/[ZINC32602954]_[15]_log.log	1	-7.6	0.000	0.000
ZINC32602954	ZINC000032602954	ZINC32602954/[ZINC32602954]_[16]_log.log	1	-7.5	0.000	0.000
ZINC32602954	ZINC000032602954	ZINC32602954/[ZINC32602954]_[17]_log.log	1	-7.5	0.000	0.000
ZINC32602954	ZINC000032602954	ZINC32602954/[ZINC32602954]_[18]_log.log	1	-7.1	0.000	0.000
ZINC32602954	ZINC000032602954	ZINC32602954/[ZINC32602954]_[19]_log.log	1	-5.8	0.000	0.000
ZINC32602954	ZINC000032602954	ZINC32602954/[ZINC32602954]_[1]_log.log	1	-7.2	0.000	0.000
ZINC32602954	ZINC000032602954	ZINC32602954/[ZINC32602954]_[20]_log.log	1	-5.9	0.000	0.000
ZINC32602954	ZINC000032602954	ZINC32602954/[ZINC32602954]_[21]_log.log	1	-7.7	0.000	0.000
ZINC32602954	ZINC000032602954	ZINC32602954/[ZINC32602954]_[22]_log.log	1	-6.2	0.000	0.000
ZINC32602954	ZINC000032602954	ZINC32602954/[ZINC32602954]_[23]_log.log	1	-6.2	0.000	0.000
ZINC32602954	ZINC000032602954	ZINC32602954/[ZINC32602954]_[24]_log.log	1	-7.3	0.000	0.000
ZINC32602954	ZINC000032602954	ZINC32602954/[ZINC32602954]_[25]_log.log	1	-7.7	0.000	0.000
ZINC32602954	ZINC000032602954	ZINC32602954/[ZINC32602954]_[26]_log.log	1	-7.0	0.000	0.000
ZINC32602954	ZINC000032602954	ZINC32602954/[ZINC32602954]_[27]_log.log	1	-7.3	0.000	0.000
ZINC32602954	ZINC000032602954	ZINC32602954/[ZINC32602954]_[28]_log.log	1	-6.1	0.000	0.000
ZINC32602954	ZINC000032602954	ZINC32602954/[ZINC32602954]_[29]_log.log	1	-7.5	0.000	0.000
ZINC32602954	ZINC000032602954	ZINC32602954/[ZINC32602954]_[2]_log.log	1	-7.4	0.000	0.000
ZINC32602954	ZINC000032602954	ZINC32602954/[ZINC32602954]_[30]_log.log	1	-7.2	0.000	0.000
ZINC32602954	ZINC000032602954	ZINC32602954/[ZINC32602954]_[31]_log.log	1	-7.5	0.000	0.000
ZINC32602954	ZINC000032602954	ZINC32602954/[ZINC32602954]_[32]_log.log	1	-7.4	0.000	0.000
ZINC32602954	ZINC000032602954	ZINC32602954/[ZINC32602954]_[33]_log.log	1	-7.5	0.000	0.000
ZINC32602954	ZINC000032602954	ZINC32602954/[ZINC32602954]_[34]_log.log	1	-6.2	0.000	0.000
ZINC32602954	ZINC000032602954	ZINC32602954/[ZINC32602954]_[35]_log.log	1	-7.4	0.000	0.000
ZINC32602954	ZINC000032602954	ZINC32602954/[ZINC32602954]_[36]_log.log	1	-7.7	0.000	0.000
ZINC32602954	ZINC000032602954	ZINC32602954/[ZINC32602954]_[37]_log.log	1	-7.7	0.000	0.000
ZINC32602954	ZINC000032602954	ZINC32602954/[ZINC32602954]_[38]_log.log	1	-6.0	0.000	0.000
ZINC32602954	ZINC000032602954	ZINC32602954/[ZINC32602954]_[39]_log.log	1	-7.4	0.000	0.000
ZINC32602954	ZINC000032602954	ZINC32602954/[ZINC32602954]_[3]_log.log	1	-7.6	0.000	0.000
ZINC32602954	ZINC000032602954	ZINC32602954/[ZINC32602954]_[40]_log.log	1	-5.9	0.000	0.000
ZINC32602954	ZINC000032602954	ZINC32602954/[ZINC32602954]_[41]_log.log	1	-7.4	0.000	0.000
ZINC32602954	ZINC000032602954	ZINC32602954/[ZINC32602954]_[42]_log.log	1	-7.7	0.000	0.000
ZINC32602954	ZINC000032602954	ZINC32602954/[ZINC32602954]_[43]_log.log	1	-7.5	0.000	0.000
ZINC32602954	ZINC000032602954	ZINC32602954/[ZINC32602954]_[44]_log.log	1	-5.8	0.000	0.000
ZINC32602954	ZINC000032602954	ZINC32602954/[ZINC32602954]_[45]_log.log	1	-7.2	0.000	0.000
ZINC32602954	ZINC000032602954	ZINC32602954/[ZINC32602954]_[46]_log.log	1	-5.7	0.000	0.000
ZINC32602954	ZINC000032602954	ZINC32602954/[ZINC32602954]_[47]_log.log	1	-6.2	0.000	0.000
ZINC32602954	ZINC000032602954	ZINC32602954/[ZINC32602954]_[48]_log.log	1	-7.5	0.000	0.000
ZINC32602954	ZINC000032602954	ZINC32602954/[ZINC32602954]_[49]_log.log	1	-6.7	0.000	0.000
ZINC32602954	ZINC000032602954	ZINC32602954/[ZINC32602954]_[4]_log.log	1	-5.8	0.000	0.000
ZINC32602954	ZINC000032602954	ZINC32602954/[ZINC32602954]_[50]_log.log	1	-6.6	0.000	0.000
ZINC32602954	ZINC000032602954	ZINC32602954/[ZINC32602954]_[51]_log.log	1	-6.2	0.000	0.000
ZINC32602954	ZINC000032602954	ZINC32602954/[ZINC32602954]_[52]_log.log	1	-7.7	0.000	0.000
ZINC32602954	ZINC000032602954	ZINC32602954/[ZINC32602954]_[53]_log.log	1	-7.2	0.000	0.000
ZINC32602954	ZINC000032602954	ZINC32602954/[ZINC32602954]_[54]_log.log	1	-6.1	0.000	0.000
ZINC32602954	ZINC000032602954	ZINC32602954/[ZINC32602954]_[55]_log.log	1	-7.5	0.000	0.000
ZINC32602954	ZINC000032602954	ZINC32602954/[ZINC32602954]_[56]_log.log	1	-7.4	0.000	0.000
ZINC32602954	ZINC000032602954	ZINC32602954/[ZINC32602954]_[57]_log.log	1	-7.6	0.000	0.000
ZINC32602954	ZINC000032602954	ZINC32602954/[ZINC32602954]_[58]_log.log	1	-7.5	0.000	0.000
ZINC32602954	ZINC000032602954	ZINC32602954/[ZINC32602954]_[59]_log.log	1	-7.3	0.000	0.000
ZINC32602954	ZINC000032602954	ZINC32602954/[ZINC32602954]_[5]_log.log	1	-5.7	0.000	0.000
ZINC32602954	ZINC000032602954	ZINC32602954/[ZINC32602954]_[60]_log.log	1	-7.4	0.000	0.000
ZINC32602954	ZINC000032602954	ZINC32602954/[ZINC32602954]_[61]_log.log	1	-7.4	0.000	0.000
ZINC32602954	ZINC000032602954	ZINC32602954/[ZINC32602954]_[62]_log.log	1	-7.4	0.000	0.000
ZINC32602954	ZINC000032602954	ZINC32602954/[ZINC32602954]_[63]_log.log	1	-6.1	0.000	0.000
ZINC32602954	ZINC000032602954	ZINC32602954/[ZINC32602954]_[64]_log.log	1	-7.5	0.000	0.000
ZINC32602954	ZINC000032602954	ZINC32602954/[ZINC32602954]_[65]_log.log	1	-6.0	0.000	0.000
ZINC32602954	ZINC000032602954	ZINC32602954/[ZINC32602954]_[66]_log.log	1	-7.3	0.000	0.000
ZINC32602954	ZINC000032602954	ZINC32602954/[ZINC32602954]_[67]_log.log	1	-7.5	0.000	0.000
ZINC32602954	ZINC000032602954	ZINC32602954/[ZINC32602954]_[68]_log.log	1	-7.4	0.000	0.000
ZINC32602954	ZINC000032602954	ZINC32602954/[ZINC32602954]_[69]_log.log	1	-7.2	0.000	0.000
ZINC32602954	ZINC000032602954	ZINC32602954/[ZINC32602954]_[6]_log.log	1	-7.4	0.000	0.000
ZINC32602954	ZINC000032602954	ZINC32602954/[ZINC32602954]_[70]_log.log	1	-7.4	0.000	0.000
ZINC32602954	ZINC000032602954	ZINC32602954/[ZINC32602954]_[71]_log.log	1	-7.5	0.000	0.000
ZINC32602954	ZINC000032602954	ZINC32602954/[ZINC32602954]_[72]_log.log	1	-6.0	0.000	0.000
ZINC32602954	ZINC000032602954	ZINC32602954/[ZINC32602954]_[73]_log.log	1	-7.4	0.000	0.000
ZINC32602954	ZINC000032602954	ZINC32602954/[ZINC32602954]_[74]_log.log	1	-7.4	0.000	0.000
ZINC32602954	ZINC000032602954	ZINC32602954/[ZINC32602954]_[75]_log.log	1	-7.5	0.000	0.000
ZINC32602954	ZINC000032602954	ZINC32602954/[ZINC32602954]_[76]_log.log	1	-7.7	0.000	0.000
ZINC32602954	ZINC000032602954	ZINC32602954/[ZINC32602954]_[77]_log.log	1	-7.5	0.000	0.000
ZINC32602954	ZINC000032602954	ZINC32602954/[ZINC32602954]_[78]_log.log	1	-5.6	0.000	0.000
ZINC32602954	ZINC000032602954	ZINC32602954/[ZINC32602954]_[79]_log.log	1	-7.4	0.000	0.000
ZINC32602954	ZINC000032602954	ZINC32602954/[ZINC32602954]_[7]_log.log	1	-7.5	0.000	0.000
ZINC32602954	ZINC000032602954	ZINC32602954/[ZINC32602954]_[80]_log.log	1	-5.9	0.000	0.000
ZINC32602954	ZINC000032602954	ZINC32602954/[ZINC32602954]_[81]_log.log	1	-6.1	0.000	0.000
ZINC32602954	ZINC000032602954	ZINC32602954/[ZINC32602954]_[82]_log.log	1	-7.4	0.000	0.000
ZINC32602954	ZINC000032602954	ZINC32602954/[ZINC32602954]_[83]_log.log	1	-7.7	0.000	0.000
ZINC32602954	ZINC000032602954	ZINC32602954/[ZINC32602954]_[84]_log.log	1	-6.6	0.000	0.000
ZINC32602954	ZINC000032602954	ZINC32602954/[ZINC32602954]_[85]_log.log	1	-6.2	0.000	0.000
ZINC32602954	ZINC000032602954	ZINC32602954/[ZINC32602954]_[86]_log.log	1	-7.3	0.000	0.000
ZINC32602954	ZINC000032602954	ZINC32602954/[ZINC32602954]_[87]_log.log	1	-6.0	0.000	0.000
ZINC32602954	ZINC000032602954	ZINC32602954/[ZINC32602954]_[88]_log.log	1	-7.6	0.000	0.000
ZINC32602954	ZINC000032602954	ZINC32602954/[ZINC32602954]_[89]_log.log	1	-5.8	0.000	0.000
ZINC32602954	ZINC000032602954	ZINC32602954/[ZINC32602954]_[8]_log.log	1	-7.3	0.000	0.000
ZINC32602954	ZINC000032602954	ZINC32602954/[ZINC32602954]_[90]_log.log	1	-5.8	0.000	0.000
ZINC32602954	ZINC000032602954	ZINC32602954/[ZINC32602954]_[91]_log.log	1	-6.2	0.000	0.000
ZINC32602954	ZINC000032602954	ZINC32602954/[ZINC32602954]_[92]_log.log	1	-6.3	0.000	0.000
ZINC32602954	ZINC000032602954	ZINC32602954/[ZINC32602954]_[93]_log.log	1	-7.5	0.000	0.000
ZINC32602954	ZINC000032602954	ZINC32602954/[ZINC32602954]_[94]_log.log	1	-7.6	0.000	0.000
ZINC32602954	ZINC000032602954	ZINC32602954/[ZINC32602954]_[95]_log.log	1	-7.8	0.000	0.000
ZINC32602954	ZINC000032602954	ZINC32602954/[ZINC32602954]_[96]_log.log	1	-7.4	0.000	0.000
ZINC32602954	ZINC000032602954	ZINC32602954/[ZINC32602954]_[97]_log.log	1	-7.5	0.000	0.000
ZINC32602954	ZINC000032602954	ZINC32602954/[ZINC32602954]_[98]_log.log	1	-7.7	0.000	0.000
ZINC32602954	ZINC000032602954	ZINC32602954/[ZINC32602954]_[99]_log.log	1	-7.5	0.000	0.000
ZINC32602954	ZINC000032602954	ZINC32602954/[ZINC32602954]_[9]_log.log	1	-6.0	0.000	0.000
ZINC32788203	ZINC000032788203	ZINC32788203/[ZINC32788203]_[100]_log.log	1	-5.9	0.000	0.000
ZINC32788203	ZINC000032788203	ZINC32788203/[ZINC32788203]_[10]_log.log	1	-6.0	0.000	0.000
ZINC32788203	ZINC000032788203	ZINC32788203/[ZINC32788203]_[11]_log.log	1	-6.0	0.000	0.000
ZINC32788203	ZINC000032788203	ZINC32788203/[ZINC32788203]_[12]_log.log	1	-6.0	0.000	0.000
ZINC32788203	ZINC000032788203	ZINC32788203/[ZINC32788203]_[13]_log.log	1	-5.9	0.000	0.000
ZINC32788203	ZINC000032788203	ZINC32788203/[ZINC32788203]_[14]_log.log	1	-5.9	0.000	0.000
ZINC32788203	ZINC000032788203	ZINC32788203/[ZINC32788203]_[15]_log.log	1	-6.0	0.000	0.000
ZINC32788203	ZINC000032788203	ZINC32788203/[ZINC32788203]_[16]_log.log	1	-5.9	0.000	0.000
ZINC32788203	ZINC000032788203	ZINC32788203/[ZINC32788203]_[17]_log.log	1	-6.0	0.000	0.000
ZINC32788203	ZINC000032788203	ZINC32788203/[ZINC32788203]_[18]_log.log	1	-5.9	0.000	0.000
ZINC32788203	ZINC000032788203	ZINC32788203/[ZINC32788203]_[19]_log.log	1	-5.9	0.000	0.000
ZINC32788203	ZINC000032788203	ZINC32788203/[ZINC32788203]_[1]_log.log	1	-6.0	0.000	0.000
ZINC32788203	ZINC000032788203	ZINC32788203/[ZINC32788203]_[20]_log.log	1	-6.0	0.000	0.000
ZINC32788203	ZINC000032788203	ZINC32788203/[ZINC32788203]_[21]_log.log	1	-5.9	0.000	0.000
ZINC32788203	ZINC000032788203	ZINC32788203/[ZINC32788203]_[22]_log.log	1	-5.8	0.000	0.000
ZINC32788203	ZINC000032788203	ZINC32788203/[ZINC32788203]_[23]_log.log	1	-5.9	0.000	0.000
ZINC32788203	ZINC000032788203	ZINC32788203/[ZINC32788203]_[24]_log.log	1	-6.0	0.000	0.000
ZINC32788203	ZINC000032788203	ZINC32788203/[ZINC32788203]_[25]_log.log	1	-5.9	0.000	0.000
ZINC32788203	ZINC000032788203	ZINC32788203/[ZINC32788203]_[26]_log.log	1	-6.0	0.000	0.000
ZINC32788203	ZINC000032788203	ZINC32788203/[ZINC32788203]_[27]_log.log	1	-5.9	0.000	0.000
ZINC32788203	ZINC000032788203	ZINC32788203/[ZINC32788203]_[28]_log.log	1	-5.9	0.000	0.000
ZINC32788203	ZINC000032788203	ZINC32788203/[ZINC32788203]_[29]_log.log	1	-6.0	0.000	0.000
ZINC32788203	ZINC000032788203	ZINC32788203/[ZINC32788203]_[2]_log.log	1	-5.9	0.000	0.000
ZINC32788203	ZINC000032788203	ZINC32788203/[ZINC32788203]_[30]_log.log	1	-6.0	0.000	0.000
ZINC32788203	ZINC000032788203	ZINC32788203/[ZINC32788203]_[31]_log.log	1	-5.9	0.000	0.000
ZINC32788203	ZINC000032788203	ZINC32788203/[ZINC32788203]_[32]_log.log	1	-5.9	0.000	0.000
ZINC32788203	ZINC000032788203	ZINC32788203/[ZINC32788203]_[33]_log.log	1	-6.0	0.000	0.000
ZINC32788203	ZINC000032788203	ZINC32788203/[ZINC32788203]_[34]_log.log	1	-6.0	0.000	0.000
ZINC32788203	ZINC000032788203	ZINC32788203/[ZINC32788203]_[35]_log.log	1	-5.9	0.000	0.000
ZINC32788203	ZINC000032788203	ZINC32788203/[ZINC32788203]_[36]_log.log	1	-5.9	0.000	0.000
ZINC32788203	ZINC000032788203	ZINC32788203/[ZINC32788203]_[37]_log.log	1	-6.0	0.000	0.000
ZINC32788203	ZINC000032788203	ZINC32788203/[ZINC32788203]_[38]_log.log	1	-6.0	0.000	0.000
ZINC32788203	ZINC000032788203	ZINC32788203/[ZINC32788203]_[39]_log.log	1	-5.9	0.000	0.000
ZINC32788203	ZINC000032788203	ZINC32788203/[ZINC32788203]_[3]_log.log	1	-5.8	0.000	0.000
ZINC32788203	ZINC000032788203	ZINC32788203/[ZINC32788203]_[40]_log.log	1	-5.9	0.000	0.000
ZINC32788203	ZINC000032788203	ZINC32788203/[ZINC32788203]_[41]_log.log	1	-6.0	0.000	0.000
ZINC32788203	ZINC000032788203	ZINC32788203/[ZINC32788203]_[42]_log.log	1	-5.8	0.000	0.000
ZINC32788203	ZINC000032788203	ZINC32788203/[ZINC32788203]_[43]_log.log	1	-5.9	0.000	0.000
ZINC32788203	ZINC000032788203	ZINC32788203/[ZINC32788203]_[44]_log.log	1	-5.9	0.000	0.000
ZINC32788203	ZINC000032788203	ZINC32788203/[ZINC32788203]_[45]_log.log	1	-5.9	0.000	0.000
ZINC32788203	ZINC000032788203	ZINC32788203/[ZINC32788203]_[46]_log.log	1	-6.0	0.000	0.000
ZINC32788203	ZINC000032788203	ZINC32788203/[ZINC32788203]_[47]_log.log	1	-5.9	0.000	0.000
ZINC32788203	ZINC000032788203	ZINC32788203/[ZINC32788203]_[48]_log.log	1	-5.9	0.000	0.000
ZINC32788203	ZINC000032788203	ZINC32788203/[ZINC32788203]_[49]_log.log	1	-6.0	0.000	0.000
ZINC32788203	ZINC000032788203	ZINC32788203/[ZINC32788203]_[4]_log.log	1	-5.9	0.000	0.000
ZINC32788203	ZINC000032788203	ZINC32788203/[ZINC32788203]_[50]_log.log	1	-5.9	0.000	0.000
ZINC32788203	ZINC000032788203	ZINC32788203/[ZINC32788203]_[51]_log.log	1	-6.0	0.000	0.000
ZINC32788203	ZINC000032788203	ZINC32788203/[ZINC32788203]_[52]_log.log	1	-5.9	0.000	0.000
ZINC32788203	ZINC000032788203	ZINC32788203/[ZINC32788203]_[53]_log.log	1	-6.0	0.000	0.000
ZINC32788203	ZINC000032788203	ZINC32788203/[ZINC32788203]_[54]_log.log	1	-5.9	0.000	0.000
ZINC32788203	ZINC000032788203	ZINC32788203/[ZINC32788203]_[55]_log.log	1	-6.0	0.000	0.000
ZINC32788203	ZINC000032788203	ZINC32788203/[ZINC32788203]_[56]_log.log	1	-5.9	0.000	0.000
ZINC32788203	ZINC000032788203	ZINC32788203/[ZINC32788203]_[57]_log.log	1	-6.0	0.000	0.000
ZINC32788203	ZINC000032788203	ZINC32788203/[ZINC32788203]_[58]_log.log	1	-5.9	0.000	0.000
ZINC32788203	ZINC000032788203	ZINC32788203/[ZINC32788203]_[59]_log.log	1	-6.0	0.000	0.000
ZINC32788203	ZINC000032788203	ZINC32788203/[ZINC32788203]_[5]_log.log	1	-6.0	0.000	0.000
ZINC32788203	ZINC000032788203	ZINC32788203/[ZINC32788203]_[60]_log.log	1	-5.9	0.000	0.000
ZINC32788203	ZINC000032788203	ZINC32788203/[ZINC32788203]_[61]_log.log	1	-6.0	0.000	0.000
ZINC32788203	ZINC000032788203	ZINC32788203/[ZINC32788203]_[62]_log.log	1	-5.9	0.000	0.000
ZINC32788203	ZINC000032788203	ZINC32788203/[ZINC32788203]_[63]_log.log	1	-6.0	0.000	0.000
ZINC32788203	ZINC000032788203	ZINC32788203/[ZINC32788203]_[64]_log.log	1	-5.9	0.000	0.000
ZINC32788203	ZINC000032788203	ZINC32788203/[ZINC32788203]_[65]_log.log	1	-5.9	0.000	0.000
ZINC32788203	ZINC000032788203	ZINC32788203/[ZINC32788203]_[66]_log.log	1	-5.9	0.000	0.000
ZINC32788203	ZINC000032788203	ZINC32788203/[ZINC32788203]_[67]_log.log	1	-5.9	0.000	0.000
ZINC32788203	ZINC000032788203	ZINC32788203/[ZINC32788203]_[68]_log.log	1	-6.0	0.000	0.000
ZINC32788203	ZINC000032788203	ZINC32788203/[ZINC32788203]_[69]_log.log	1	-5.9	0.000	0.000
ZINC32788203	ZINC000032788203	ZINC32788203/[ZINC32788203]_[6]_log.log	1	-5.9	0.000	0.000
ZINC32788203	ZINC000032788203	ZINC32788203/[ZINC32788203]_[70]_log.log	1	-5.9	0.000	0.000
ZINC32788203	ZINC000032788203	ZINC32788203/[ZINC32788203]_[71]_log.log	1	-5.9	0.000	0.000
ZINC32788203	ZINC000032788203	ZINC32788203/[ZINC32788203]_[72]_log.log	1	-6.0	0.000	0.000
ZINC32788203	ZINC000032788203	ZINC32788203/[ZINC32788203]_[73]_log.log	1	-6.0	0.000	0.000
ZINC32788203	ZINC000032788203	ZINC32788203/[ZINC32788203]_[74]_log.log	1	-5.9	0.000	0.000
ZINC32788203	ZINC000032788203	ZINC32788203/[ZINC32788203]_[75]_log.log	1	-5.9	0.000	0.000
ZINC32788203	ZINC000032788203	ZINC32788203/[ZINC32788203]_[76]_log.log	1	-6.0	0.000	0.000
ZINC32788203	ZINC000032788203	ZINC32788203/[ZINC32788203]_[77]_log.log	1	-5.8	0.000	0.000
ZINC32788203	ZINC000032788203	ZINC32788203/[ZINC32788203]_[78]_log.log	1	-5.9	0.000	0.000
ZINC32788203	ZINC000032788203	ZINC32788203/[ZINC32788203]_[79]_log.log	1	-6.0	0.000	0.000
ZINC32788203	ZINC000032788203	ZINC32788203/[ZINC32788203]_[7]_log.log	1	-5.9	0.000	0.000
ZINC32788203	ZINC000032788203	ZINC32788203/[ZINC32788203]_[80]_log.log	1	-5.9	0.000	0.000
ZINC32788203	ZINC000032788203	ZINC32788203/[ZINC32788203]_[81]_log.log	1	-6.0	0.000	0.000
ZINC32788203	ZINC000032788203	ZINC32788203/[ZINC32788203]_[82]_log.log	1	-6.0	0.000	0.000
ZINC32788203	ZINC000032788203	ZINC32788203/[ZINC32788203]_[83]_log.log	1	-5.9	0.000	0.000
ZINC32788203	ZINC000032788203	ZINC32788203/[ZINC32788203]_[84]_log.log	1	-6.0	0.000	0.000
ZINC32788203	ZINC000032788203	ZINC32788203/[ZINC32788203]_[85]_log.log	1	-5.9	0.000	0.000
ZINC32788203	ZINC000032788203	ZINC32788203/[ZINC32788203]_[86]_log.log	1	-5.6	0.000	0.000
ZINC32788203	ZINC000032788203	ZINC32788203/[ZINC32788203]_[87]_log.log	1	-5.9	0.000	0.000
ZINC32788203	ZINC000032788203	ZINC32788203/[ZINC32788203]_[88]_log.log	1	-5.9	0.000	0.000
ZINC32788203	ZINC000032788203	ZINC32788203/[ZINC32788203]_[89]_log.log	1	-5.9	0.000	0.000
ZINC32788203	ZINC000032788203	ZINC32788203/[ZINC32788203]_[8]_log.log	1	-6.0	0.000	0.000
ZINC32788203	ZINC000032788203	ZINC32788203/[ZINC32788203]_[90]_log.log	1	-5.9	0.000	0.000
ZINC32788203	ZINC000032788203	ZINC32788203/[ZINC32788203]_[91]_log.log	1	-6.0	0.000	0.000
ZINC32788203	ZINC000032788203	ZINC32788203/[ZINC32788203]_[92]_log.log	1	-6.0	0.000	0.000
ZINC32788203	ZINC000032788203	ZINC32788203/[ZINC32788203]_[93]_log.log	1	-5.9	0.000	0.000
ZINC32788203	ZINC000032788203	ZINC32788203/[ZINC32788203]_[94]_log.log	1	-5.9	0.000	0.000
ZINC32788203	ZINC000032788203	ZINC32788203/[ZINC32788203]_[95]_log.log	1	-5.9	0.000	0.000
ZINC32788203	ZINC000032788203	ZINC32788203/[ZINC32788203]_[96]_log.log	1	-6.0	0.000	0.000
ZINC32788203	ZINC000032788203	ZINC32788203/[ZINC32788203]_[97]_log.log	1	-6.0	0.000	0.000
ZINC32788203	ZINC000032788203	ZINC32788203/[ZINC32788203]_[98]_log.log	1	-6.0	0.000	0.000
ZINC32788203	ZINC000032788203	ZINC32788203/[ZINC32788203]_[99]_log.log	1	-6.0	0.000	0.000
[truncated: 6,601 more rows]
