# Supplementary material for: Exploring Binding Pockets in the Conformational States of the SARS-CoV-2 Spike Trimers for the Screening of Allosteric Inhibitors Using Molecular Simulations and Ensemble-Based Ligand Docking
Source: Int J Mol Sci. 2024 May 1;25(9):4955. doi: 10.3390/ijms25094955 (PMC11084335; doi:10.3390/ijms25094955)
Supplement: Supplementary file 1 [file ijms-25-04955-s001.zip › Suppporting_Information_scripts/caspo_vina.sh]

#!/bin/bash

ligfile="$1"
while read -r line; do
        name=$(echo "$line" | cut -f 1 -d '.')
        echo "$name"
        cd $name
        for ((i=79; i<101; i++)); do
                echo "$i"
                vina --config ../conf_6m0j_fullgrid.txt --ligand $line --out [$name]_[$i]_out.pdbqt --log [$name]_[$i]_log.log
        done
        cd ..
done < "$ligfile"
