# Supplementary material for: Exploring Binding Pockets in the Conformational States of the SARS-CoV-2 Spike Trimers for the Screening of Allosteric Inhibitors Using Molecular Simulations and Ensemble-Based Ligand Docking
Source: Int J Mol Sci. 2024 May 1;25(9):4955. doi: 10.3390/ijms25094955 (PMC11084335; doi:10.3390/ijms25094955)
Supplement: Supplementary file 1 [file ijms-25-04955-s001.zip › Suppporting_Information_scripts/conf.txt]

receptor = 6m0j.pdbqt

center_x = -43.083
center_y = 38.667
center_z = 0.111

size_x = 48
size_y = 60
size_z = 40

num_modes = 10
energy_range = 4
