# Supplementary material for: Exploring Binding Pockets in the Conformational States of the SARS-CoV-2 Spike Trimers for the Screening of Allosteric Inhibitors Using Molecular Simulations and Ensemble-Based Ligand Docking
Source: Int J Mol Sci. 2024 May 1;25(9):4955. doi: 10.3390/ijms25094955 (PMC11084335; doi:10.3390/ijms25094955)
Supplement: Supplementary file 1 [file ijms-25-04955-s001.zip › Suppporting_Information_scripts/prepare_ligand4.py]

#!/usr/bin/env python
#
# 
#
# $Header: /mnt/raid/services/cvs/python/packages/share1.5/AutoDockTools/Utilities24/prepare_ligand4.py,v 1.10.4.1 2015/08/26 22:45:31 sanner Exp $
#
import os 

from MolKit import Read

from AutoDockTools.MoleculePreparation import AD4LigandPreparation


if __name__ == '__main__':
    import sys
    import getopt


    def usage():
        "Print helpful, accurate usage statement to stdout."
        print "Usage: prepare_ligand4.py -l filename"
        print
        print "    Description of command..."
        print "         -l     ligand_filename (.pdb or .mol2 or .pdbq format)"
        print "    Optional parameters:"
        print "        [-v]    verbose output"
        print "        [-o pdbqt_filename] (default output filename is ligand_filename_stem + .pdbqt)"
        print "        [-d]    dictionary to write types list and number of active torsions "

        print "        [-A]    type(s) of repairs to make:\n\t\t bonds_hydrogens, bonds, hydrogens (default is to do no repairs)"
        print "        [-C]    do not add charges (default is to add gasteiger charges)"
        print "        [-p]    preserve input charges on an atom type, eg -p Zn"
        print "               (default is not to preserve charges on any specific atom type)"
        print "        [-U]    cleanup type:\n\t\t nphs_lps, nphs, lps, '' (default is 'nphs_lps') "
        print "        [-B]    type(s) of bonds to allow to rotate "
        print "               (default sets 'backbone' rotatable and 'amide' + 'guanidinium' non-rotatable)"
        print "        [-R]    index for root"
        print "        [-F]    check for and use largest non-bonded fragment (default is not to do this)"
        print "        [-M]    interactive (default is automatic output)"
        print "        [-I]    string of bonds to inactivate composed of "
        print "                   of zero-based atom indices eg 5_13_2_10  "
        print "                   will inactivate atoms[5]-atoms[13] bond "
        print "                               and atoms[2]-atoms[10] bond "
        print "                      (default is not to inactivate any specific bonds)"
        print "        [-Z]    inactivate all active torsions     "
        print "                      (default is leave all rotatable active except amide and guanidinium)"
        print "        [-g]    attach all nonbonded fragments "
        print "        [-s]    attach all nonbonded singletons: "
        print "                   NB: sets attach all nonbonded fragments too"
        print "                      (default is not to do this)"
        print "        [-w]   assign each ligand atom a unique name: newname is original name plus its index(1-based)"

    # process command arguments
    try:
        opt_list, args = getopt.getopt(sys.argv[1:], 'l:vo:d:A:Cp:U:B:R:MFI:Zgswh')
    except getopt.GetoptError, msg:
        print 'prepare_ligand4.py: %s' %msg
        usage()
        sys.exit(2)

    # initialize required parameters
    #-l: ligand
    ligand_filename =  None
    # optional parameters
    verbose = None
    add_bonds = False
    #-A: repairs to make: add bonds and/or hydrogens
    repairs = ""
    #-C  default: add gasteiger charges 
    charges_to_add = 'gasteiger'
    #-p preserve charges on specific atom types
    preserve_charge_types=''
    #-U: cleanup by merging nphs_lps, nphs, lps
    cleanup  = "nphs_lps"
    #-B named rotatable bond type(s) to allow to rotate
    #allowed_bonds = ""
    allowed_bonds = "backbone"
    #-r  root
    root = 'auto'
    #-o outputfilename
    outputfilename = None
    #-F check_for_fragments
    check_for_fragments = False
    #-I bonds_to_inactivate
    bonds_to_inactivate = ""
    #-Z inactivate_all_torsions
    inactivate_all_torsions = False
    #-g attach_nonbonded_fragments
    attach_nonbonded_fragments = False
    #-s attach_nonbonded_singletons
    attach_singletons = False
    #-w assign_unique_names 
    assign_unique_names = False       
    #-m mode 
    mode = 'automatic'
    #-d dictionary
    dict = None

    #'l:vo:d:A:CKU:B:R:MFI:Zgs'
    for o, a in opt_list:
        #print "o=", o, " a=", a
        if o in ('-l', '--l'):
            #ligand_filename = a
            ligand_filename = os.path.basename(a)
            if verbose: print 'set ligand_filename to ', a
            ligand_ext = os.path.splitext(os.path.basename(a))[1] # eg .mol2  
        if o in ('-v', '--v'):
            verbose = True
            if verbose: print 'set verbose to ', True
        if o in ('-o', '--o'):
            outputfilename = a
            if verbose: print 'set outputfilename to ', a
        if o in ('-d', '--d'):
            dict = a
            if verbose: print 'set dict to ', a
        if o in ('-A', '--A'):
            repairs = a
            if verbose: print 'set repairs to ', a
        if o in ('-C', '--C'):
            charges_to_add = None
            if verbose: print 'do not add charges'
        if o in ('-p', '--p'):
            # case1: single character
            # examples of 1 character element AND 1 character autodock element: B,C,N,O,F,P,S
            # examples of 2 character autodock elements: NA, HD, OA, SA
            #------
            # case2: 2 characters 
            # examples of 2 character element and two character autodock elements:
            # case2a: Zn, Na
            #ONLY VALID if ligand_ext in [".pdbqt", ".mol2"]
            if ligand_ext in ['.mol2']:
                if preserve_charge_types =='':
                    if a.find(',') == -1:
                        preserve_charge_types = a
                    else:
                        preserve_charge_types = []
                        for subT in a.split(','):
                            preserve_charge_types.append(subT)
            if verbose: print 'preserve initial charges on ', preserve_charge_types
        if o in ('-U', '--U'):
            cleanup  = a
            if verbose: print 'set cleanup to merge ', a
        if o in ('-B', '--B'):
            allowed_bonds = a
            if verbose: print 'allow ', a, 'bonds set to rotate'
        if o in ('-R', '--R'):
            root = a
            if verbose: print 'set root to ', root
        if o in ('-F', '--F'):
            check_for_fragments = True
            if verbose: print 'set check_for_fragments to True'
        if o in ('-M', '--M'):
            mode = a
            if verbose: print 'set mode to ', a
        if o in ('-I', '--I'):
            bonds_to_inactivate = a
            if verbose: print 'set bonds_to_inactivate to ', a
        if o in ('-Z', '--Z'):
            inactivate_all_torsions = True
            if verbose: print 'set inactivate_all_torsions to ', inactivate_all_torsions
        if o in ('-g', '--g'):
            attach_nonbonded_fragments = True
            if verbose: print 'set attach_nonbonded_fragments to ', attach_nonbonded_fragments
        if o in ('-s', '--s'):
            attach_singletons = True
            if verbose: print 'set attach_singletons to ', attach_singletons
        if o in ('-w', '--w'):
            assign_unique_names = True
            if verbose: print 'set assign_unique_names to ', assign_unique_names, ' newname is original name plus its index(1-based'
        if o in ('-h', '--'):
            usage()
            sys.exit()


    if not  ligand_filename:
        print 'prepare_ligand4: ligand filename must be specified.'
        usage()
        sys.exit()

    if attach_singletons:
        attach_nonbonded_fragments = True
        if verbose: print "using attach_singletons so attach_nonbonded_fragments also"
    
    mols = Read(ligand_filename)
    if verbose: print 'read ', ligand_filename
    mol = mols[0]
    if len(mols)>1:
        if verbose: 
            print "more than one molecule in file"
        #use the one molecule with the most atoms
        ctr = 1
        for m in mols[1:]:
            ctr += 1
            if len(m.allAtoms)>len(mol.allAtoms):
                mol = m
                if verbose:
                    print "mol set to ", ctr, "th molecule with", len(mol.allAtoms), "atoms"
    coord_dict = {}
    for a in mol.allAtoms: coord_dict[a] = a.coords
    if assign_unique_names:  # added to simplify setting up covalent dockings 8/2014
        for at in mol.allAtoms:
            if mol.allAtoms.get(at.name) >1:
                at.name = at.name + str(at._uniqIndex +1)
        if verbose:
            print "renamed %d atoms: each newname is the original name of the atom plus its (1-based) uniqIndex" %(len(mol.allAtoms))

    mol.buildBondsByDistance()
    if charges_to_add is not None:
        preserved = {}
        preserved_types = preserve_charge_types.split(',') 
        for t in preserved_types:
            if not len(t): continue
            try:
                ats = mol.allAtoms.get(lambda x: x.autodock_element==t)
                for a in ats:
                    if a.chargeSet is not None:
                        preserved[a] = [a.chargeSet, a.charge]
            except AttributeError:
                ats = mol.allAtoms.get(lambda x: x.element==t)
                for a in ats:
                    if a.chargeSet is not None:
                        preserved[a] = [a.chargeSet, a.charge]
            print " preserved = ", 
            for key, val in preserved.items():
                print "key=", key
                print "val =", val
           

    if verbose:
        print "setting up LPO with mode=", mode,
        print "and outputfilename= ", outputfilename
        print "and check_for_fragments=", check_for_fragments
        print "and bonds_to_inactivate=", bonds_to_inactivate
    LPO = AD4LigandPreparation(mol, mode, repairs, charges_to_add, 
                            cleanup, allowed_bonds, root, 
                            outputfilename=outputfilename,
                            dict=dict, check_for_fragments=check_for_fragments,
                            bonds_to_inactivate=bonds_to_inactivate, 
                            inactivate_all_torsions=inactivate_all_torsions,
                            attach_nonbonded_fragments=attach_nonbonded_fragments,
                            attach_singletons=attach_singletons)
    #do something about atoms with too many bonds (?)
    #FIX THIS: could be peptide ligand (???)
    #          ??use isPeptide to decide chargeSet??
    if charges_to_add is not None:
        #restore any previous charges
        for atom, chargeList in preserved.items():
            atom._charges[chargeList[0]] = chargeList[1]
            atom.chargeSet = chargeList[0]
            if verbose: print "set charge on ", atom.full_name(), " to ", atom.charge
    if verbose: print "returning ", mol.returnCode 
    bad_list = []
    for a in mol.allAtoms:
        if a in coord_dict.keys() and a.coords!=coord_dict[a]: 
            bad_list.append(a)
    if len(bad_list):
        print len(bad_list), ' atom coordinates changed!'    
        for a in bad_list:
            print a.name, ":", coord_dict[a], ' -> ', a.coords
    else:
        if verbose: print "No change in atomic coordinates"
    if mol.returnCode!=0: 
        sys.stderr.write(mol.returnMsg+"\n")
    sys.exit(mol.returnCode)


# To execute this command type:
# prepare_ligand4.py -l pdb_file -v
