# Supplementary material for: Exploring Binding Pockets in the Conformational States of the SARS-CoV-2 Spike Trimers for the Screening of Allosteric Inhibitors Using Molecular Simulations and Ensemble-Based Ligand Docking
Source: Int J Mol Sci. 2024 May 1;25(9):4955. doi: 10.3390/ijms25094955 (PMC11084335; doi:10.3390/ijms25094955)
Supplement: Supplementary file 1 [file ijms-25-04955-s001.zip › Suppporting_Information_scripts/results_to_csv.sh]

#!/bin/bash

echo 'num, zincid, filename,mode,affinity,dist_rmsd,best_mode_rmsd' | tee -a output.csv

ligfile="$1"
while read -r line; do
        name=$(echo "$line" | cut -f 1 -d '.')
        echo "$name"
        for i in $name/*.log; do
		echo -n $name, | tee -a output.csv
		id=$(grep -A1 "<zinc_id>" $name.sdf | tail -n 1)
		echo -n $id, | tee -a output.csv
		echo -n $i | tee -a output.csv
		result=$(grep -A3 'mode' $i | tail -n 1 | tr -s " " | sed 's/ /, /g')
		if [ -z "$result" ] ; then echo 'NA,NA,NA,NA'| tee -a output.csv; else echo $result | tee -a output.csv; fi
	done
done < "$ligfile"
