# Supplementary material for: Exploring Binding Pockets in the Conformational States of the SARS-CoV-2 Spike Trimers for the Screening of Allosteric Inhibitors Using Molecular Simulations and Ensemble-Based Ligand Docking
Source: Int J Mol Sci. 2024 May 1;25(9):4955. doi: 10.3390/ijms25094955 (PMC11084335; doi:10.3390/ijms25094955)
Supplement: Supplementary file 1 [file ijms-25-04955-s001.zip › Suppporting_Information_scripts/sbatch.txt]

#!/usr/bin/env bash

#SBATCH --time=16-0
#SBATCH --ntasks-per-node=1
#SBATCH --cpus-per-task=1
#SBATCH --mem-per-cpu=40G
#SBATCH --partition=cpu-long.q
#SBATCH --output=slurm_zinc_1.out
#SBATCH --job-name=zincvina_x1
#SBATCH --mail-type=END,FAIL 
#SBATCH --mail-user=grgupta@chapman.edu 

module load anaconda3/current
source /cm/shared/apps/anaconda3/etc/profile.d/conda.sh
conda activate myprojenv

(time ./vina_iterate.sh zinc_1.txt) &> zinc_1_time.txt
