# Supplementary material for: Exploring Binding Pockets in the Conformational States of the SARS-CoV-2 Spike Trimers for the Screening of Allosteric Inhibitors Using Molecular Simulations and Ensemble-Based Ligand Docking
Source: Int J Mol Sci. 2024 May 1;25(9):4955. doi: 10.3390/ijms25094955 (PMC11084335; doi:10.3390/ijms25094955)
Supplement: Supplementary file 1 [file ijms-25-04955-s001.zip › Suppporting_Information_scripts/vina_iterate.sh]

#!/usr/bin/perl
print"Ligand_file:\t";
$ligfile=<STDIN>;
chomp $ligfile;
open (FH,$ligfile)||die "Cannot open file\n";
@arr_file=<FH>;

for($i=0;$i<@arr_file;$i++)
{
print"@arr_file[$i]\n";
@name=(split(/\./,@arr_file[$i]))[0];
}
for($i=0;$i<@arr_file;$i++)
{
        chomp @arr_file[$i];
        print"@arr_file[$i]\n";
	mkdir @name;
	for($j=1; j<=3; $j++)
	{
        	system("vina --config conf.txt --ligand @arr_file[$i] --log @name/@arr_file[$i]_[$j]_log.log");
	}
}
