# Supplementary material for: Exploring Binding Pockets in the Conformational States of the SARS-CoV-2 Spike Trimers for the Screening of Allosteric Inhibitors Using Molecular Simulations and Ensemble-Based Ligand Docking
Source: Int J Mol Sci. 2024 May 1;25(9):4955. doi: 10.3390/ijms25094955 (PMC11084335; doi:10.3390/ijms25094955)
Supplement: Supplementary file 1 [file ijms-25-04955-s001.zip › Suppporting_Information_scripts/Vina_linux.pl]

#!/usr/bin/perl
print"Ligand_file:\t";
$ligfile=<STDIN>;
chomp $ligfile;
open (FH,$ligfile)||die "Cannot open file\n";
@arr_file=<FH>;

for($i=0;$i<@arr_file;$i++)
{
print"@arr_file[$i]\n";
@name=split(/\./,@arr_file[$i]);
}
for($i=0;$i<@arr_file;$i++)
{
	chomp @arr_file[$i];
	print"@arr_file[$i]\n";
	system("vina --config conf.txt --ligand @arr_file[$i] --log @arr_file[$i]_log.log");
}
